# Supplementary material for: Attributable Cost of Adult Respiratory Syncytial Virus Illness Beyond the Acute Phase
Source: Open Forum Infect Dis. 2024 Feb 22;11(3):ofae097. doi: 10.1093/ofid/ofae097 (PMC10939437; doi:10.1093/ofid/ofae097)
Supplement: ofae097_Supplementary_Data [file ofae097_supplementary_data.xlsx]

## Sheet: ST1
Supplemental Table 1. All-cause healthcare expenditures (mean [95% CI]) during 1-year period from beginning of RSV-LRTI episode, by age at RSV-RTI episode
					Age 18-64 years				Age ≥65 years
					RSV-LRTI Patients	Comparison Patients			RSV-LRTI Patients	Comparison Patients
					(N=3,321)	(N=3,321)	Difference		(N=1,205)	(N=1,205)	Difference
Hospitalized RSV-LRTI					(N=512)	(N=512)			(N=458)	(N=458)
	Acute phase				46,423 (40,944 - 52,486)	6,443 (4,462 - 8,901)	39,979 (35,584 - 44,673)		37,435 (31,990 - 43,600)	3,712 (2,692 - 5,071)	33,723 (29,712 - 38,401)
		Index hospitalization			32,003 (28,450 - 35,608)	1,802 (715 - 3,813)	30,201 (27,534 - 32,884)		31,205 (26,070 - 37,533)	715 (459 - 1,013)	30,490 (26,922 - 34,565)
		End of index hospitalization through end of 30-day follow-up			14,420 (10,703 - 18,802)	4,641 (3,216 - 6,648)	9,778 (7,048 - 12,731)		6,230 (5,030 - 7,572)	2,997 (2,081 - 4,322)	3,233 (2,064 - 4,362)
	Long-term phase
		End of acute phase through end of 1-year follow-up			73,003 (59,774 - 87,694)	34,162 (27,499 - 41,120)	38,841 (28,807 - 48,824)		44,094 (35,529 - 53,739)	27,779 (24,026 - 32,168)	16,314 (9,658 - 23,524)
	Total				119,425 (103,373 - 137,538)	40,605 (32,625 - 49,191)	78,820 (66,559 - 90,897)		81,529 (69,094 - 95,455)	31,492 (27,611 - 36,176)	50,037 (41,441 - 59,764)
Ambulatory RSV-LRTI
	Emergency department				(N=444)	(N=444)			(N=146)	(N=146)
		Acute phase
			Index ambulatory encounter		3,842 (3,417 - 4,276)	462 (233 - 744)	3,380 (3,039 - 3,770)		6,130 (4,737 - 7,606)	116 (55 - 187)	6,014 (5,047 - 7,032)
		Long-term phase
			End of acute phase through end of 1-year follow-up		40,894 (20,678 - 83,837)	21,163 (13,346 - 30,499)	19,731 (-61 - 47,384)		54,626 (38,709 - 73,118)	43,758 (23,010 - 75,503)	10,868 (-11,144 - 29,155)
		Total			44,736 (24,456 - 88,182)	21,625 (13,678 - 31,097)	23,111 (3,336 - 50,394)		60,756 (44,562 - 80,141)	43,874 (23,132 - 75,624)	16,882 (-4,571 - 35,187)
	Physician office/hospital outpatient				(N=2,365)	(N=2,365)			(N=601)	(N=601)
		Acute phase
			Index ambulatory encounter		661 (565 - 772)	155 (99 - 214)	506 (416 - 582)		1,952 (1,459 - 2,530)	381 (164 - 672)	1,571 (1,158 - 1,955)
		Long-term phase
			End of acute phase through end of 1-year follow-up		20,053 (16,826 - 23,466)	14,821 (12,894 - 16,799)	5,233 (2,579 - 8,009)		58,918 (47,045 - 74,454)	41,972 (33,103 - 52,007)	16,945 (6,366 - 28,783)
		Total			20,714 (17,425 - 24,110)	14,976 (13,034 - 16,984)	5,738 (3,095 - 8,526)		60,869 (48,718 - 76,547)	42,353 (33,659 - 52,433)	18,516 (7,758 - 30,420)
CI: confidence interval; RSV: respiratory syncytial virus

## Sheet: ST2
Supplemental Table 2. All-cause healthcare expenditures (mean [95% CI]) during 1-year period from beginning of RSV-LRTI episode, by comorbidity profile
					Immunocompetent without CMC (CMC-)				Immunocompetent with CMC (CMC+)				Immunocompromised
					RSV	Comparison			RSV	Comparison			RSV	Comparison
					(N=2,124)	(N=2,124)	Difference		(N=1,951)	(N=1,951)	Difference		(N=451)	(N=451)	Difference
Hospitalized RSV-LRTI					(N=82)	(N=82)			(N=712)	(N=712)			(N=176)	(N=176)
	Acute phase				30,697 (23,665 - 38,383)	1,145 (746 - 1,595)	29,551 (24,056 - 35,397)		37,324 (33,606 - 41,255)	4,168 (2,988 - 5,804)	33,156 (30,205 - 36,090)		67,169 (51,936 - 87,061)	11,010 (6,686 - 15,906)	56,159 (44,133 - 69,742)
		Index hospitalization			26,045 (19,739 - 33,525)	186 (81 - 304)	25,859 (21,168 - 31,121)		29,493 (26,741 - 32,589)	1,265 (492 - 2,627)	28,227 (26,096 - 30,676)		42,858 (31,940 - 58,360)	1,897 (1,133 - 2,804)	40,960 (32,844 - 50,495)
		End of index hospitalization through end of 30-day follow-up			4,652 (1,962 - 8,805)	959 (596 - 1,404)	3,693 (1,560 - 6,243)		7,831 (6,182 - 9,720)	2,903 (2,203 - 3,771)	4,929 (3,558 - 6,462)		24,312 (16,503 - 34,578)	9,113 (5,160 - 13,847)	15,199 (7,970 - 22,094)
	Long-term phase
		End of acute phase through end of 1-year follow-up			15,592 (7,332 - 28,881)	13,418 (9,138 - 17,774)	2,175 (-5,022 - 10,856)		47,268 (39,198 - 56,016)	26,463 (23,223 - 29,804)	20,805 (15,455 - 26,513)		128,630 (97,723 - 160,925)	58,362 (43,092 - 75,896)	70,269 (46,847 - 95,206)
	Total				46,289 (34,314 - 62,872)	14,563 (10,168 - 19,179)	31,726 (22,259 - 42,383)		84,592 (74,313 - 95,134)	30,631 (26,688 - 34,833)	53,961 (46,923 - 60,999)		195,799 (155,978 - 238,528)	69,372 (52,260 - 88,701)	126,428 (96,556 - 158,015)
Ambulatory RSV-LRTI
	Emergency department				(N=292)	(N=292)			(N=235)	(N=235)			(N=63)	(N=63)
		Acute phase
			Index ambulatory encounter		3,115 (2,750 - 3,529)	291 (66 - 600)	2,824 (2,490 - 3,141)		5,786 (4,894 - 6,789)	192 (76 - 391)	5,594 (4,937 - 6,396)		5,267 (3,873 - 6,870)	1,463 (251 - 2,866)	3,804 (2,277 - 5,327)
		Long-term phase
			End of acute phase through end of 1-year follow-up		9,865 (7,638 - 12,394)	7,817 (6,089 - 9,698)	2,048 (14 - 3,980)		69,361 (32,603 - 141,766)	29,299 (19,538 - 43,545)	40,063 (5,836 - 89,073)		110,349 (72,246 - 156,048)	105,037 (41,280 - 193,509)	5,312 (-57,661 - 60,212)
		Total			12,980 (10,577 - 15,712)	8,107 (6,377 - 10,023)	4,872 (2,707 - 6,918)		75,147 (38,521 - 147,729)	29,491 (19,655 - 43,938)	45,656 (11,349 - 95,010)		115,616 (77,056 - 162,751)	106,500 (42,141 - 195,172)	9,116 (-53,449 - 63,893)
	Physician office/hospital outpatient				(N=1,750)	(N=1,750)			(N=1,004)	(N=1,004)			(N=212)	(N=212)
		Acute phase
			Index ambulatory encounter		464 (392 - 549)	54 (36 - 77)	410 (353 - 472)		1,205 (962 - 1,481)	371 (213 - 572)	833 (620 - 1,052)		3,366 (2,237 - 4,660)	601 (265 - 1,002)	2,765 (1,963 - 3,692)
		Long-term phase
			End of acute phase through end of 1-year follow-up		9,718 (8,205 - 11,447)	9,038 (7,733 - 10,797)	681 (-1,017 - 2,201)		47,563 (38,432 - 58,957)	28,245 (23,193 - 34,076)	19,317 (11,600 - 26,680)		85,261 (66,981 - 107,089)	75,951 (57,021 - 96,511)	9,310 (-9,602 - 29,330)
		Total			10,183 (8,649 - 11,890)	9,092 (7,780 - 10,851)	1,090 (-609 - 2,638)		48,767 (39,525 - 60,146)	28,617 (23,545 - 34,540)	20,151 (12,321 - 27,547)		88,627 (70,293 - 110,351)	76,552 (57,388 - 97,231)	12,076 (-7,236 - 31,983)
CI: confidence interval; RSV: respiratory syncytial virus

## Sheet: ST3
Supplemental Table 3. Episodic cost of RSV-LRTI by age and comorbidity profile
	Age group (years)						Comorbidity profile
	18-49	50-64	65-74	75-84	85-99		CMC-	CMC+	IC
	(N=3,180)	(N=2,978)	(N=751)	(N=673)	(N=507)		(N=4,195)	(N=2,795)	(N=1,099)
Hospital	40424.2	33984.3	19043	22663.3	28164.6		18670.8	22804.5	48003.5
ED	3001.07	4399.14	4399.44	3821.27	4032.68		2807.37	4479.82	5295.85
PO/HO	389.94	492.74	857.91	1027.01	2484.86		286.97	850.7	1582.95

## Sheet: Appendix A
Appendix A. ICD-10 diagnosis codes for LRTI and RSV*
Condition		Code	Description
LRTI
	J09		Influenza due to certain identified influenza viruses
		J09.X1	With pneumonia
		J09.X2	With other respiratory manifestations
		J09.X3	With gastrointestinal manifestations
		J09.X9	With other manifestations
	J10		Influenza due to other identified influenza virus
		J10.00	With unspecified type of pneumonia
		J10.01	With the same other identified influenza virus pneumonia
		J10.08	With other unspecified pneumonia
		J10.1	With other respiratory manifestations
		J10.2	With gastrointestinal manifestations
		J10.81	With encephalopathy
		J10.82	With myocarditis
		J10.83	With otitis media
		J10.89	With other manifestations
	J11		Influenza due to unidentified influenza virus
		J11.00	With unspecified type of pneumonia
		J11.08	With specified pneumonia
		J11.1	With other respiratory manifestations
		J11.2	With gastrointestinal manifestations
		J11.81	With encephalopathy
		J11.82	With myocarditis
		J11.83	With otitis media
		J11.89	With other manifestations
	J12		Viral pneumonia, not elsewhere classified
	J13		Pneumonia due to Streptococcus pneumoniae
	J14		Pneumonia due to Haemophiles influenzae
	J15		Bacterial pneumonia, not elsewhere classified
	J16		Pneumonia due to other infectious organisms, not elsewhere classified
	J17		Pneumonia in diseases classified elsewhere
	J18 (excl. J18.2)		Pneumonia, unspecified organism (excl. hypostatic pneumonia, unspecified organism)
	J20		Acute bronchitis
	J21		Acute bronchiolitis
	J22		Unspecified acute lower respiratory infection
RSV
	B97.4		RSV as the cause of diseases classified elsewhere
	J21.0		Acute bronchiolitis due to RSV
	J20.5		Acute bronchitis due to RSV
	J12.1		Pneumonia due to RSV
LRTI: lower respiratory tract illness; RSV: respiratory syncytial virus
*ICD-9 codes available upon request

## Sheet: Appendix B
Appendix B. List of chronic medical conditions and immunocompromising conditions
Comorbidity Profile*
CMC+
Cardiovascular (chronic)
Neurologic (chronic)
Hematologic (chronic)
Pulmonary (chronic)
Hepatic (chronic)
Metabolic (chronic)
Renal (chronic)
Cardiopulmonary (chronic)
Obesity
IC
	Solid tumor
	Hematologic malignances
	Solid organ transplant
	Other immunosuppressive conditions/treatments
CMC+: immunocompetent persons with chronic medical conditions; IC: persons with immunocompromising conditions and/or treatments RSV: Respiratory syncytial virus
*Persons without any of the above conditions were considered CMC-
Codes available upon request

## Sheet: Appendix C
Appendix C. ICD-10 codes for chronic medical conditions and immunocompromising conditions
Category	Code	Description
CMC+
Cardiopulmonary	I270	Primary pulmonary hypertension
Cardiopulmonary	I271	Kyphoscoliotic heart disease
Cardiopulmonary	I2720	Pulmonary hypertension, unspecified
Cardiopulmonary	I2721	Secondary pulmonary arterial hypertension
Cardiopulmonary	I2722	Pulmonary hypertension due to left heart disease
Cardiopulmonary	I2723	Pulmonary hypertension due to lung diseases and hypoxia
Cardiopulmonary	I2724	Chronic thromboembolic pulmonary hypertension
Cardiopulmonary	I2729	Other secondary pulmonary hypertension
Cardiopulmonary	I2781	Cor pulmonale (chronic)
Cardiopulmonary	I2782	Chronic pulmonary embolism
Cardiopulmonary	I2783	Eisenmenger's syndrome
Cardiopulmonary	I2789	Other specified pulmonary heart diseases
Cardiopulmonary	I279	Pulmonary heart disease, unspecified
Cardiovascular	A5200	Cardiovascular syphilis, unspecified
Cardiovascular	A5201	Syphilitic aneurysm of aorta
Cardiovascular	A5202	Syphilitic aortitis
Cardiovascular	A5203	Syphilitic endocarditis
Cardiovascular	A5204	Syphilitic cerebral arteritis
Cardiovascular	A5205	Other cerebrovascular syphilis
Cardiovascular	A5206	Other syphilitic heart involvement
Cardiovascular	A5209	Other cardiovascular syphilis
Cardiovascular	I092	Chronic rheumatic pericarditis
Cardiovascular	I0981	Rheumatic heart failure
Cardiovascular	I0989	Other specified rheumatic heart diseases
Cardiovascular	I099	Rheumatic heart disease, unspecified
Cardiovascular	I110	Hypertensive heart disease with heart failure
Cardiovascular	I119	Hypertensive heart disease without heart failure
Cardiovascular	I120	Hyp chr kidney disease w stage 5 chr kidney disease or ESRD
Cardiovascular	I129	Hypertensive chronic kidney disease w stg 1-4/unsp chr kdny
Cardiovascular	I130	Hyp hrt & chr kdny dis w hrt fail and stg 1-4/unsp chr kdny
Cardiovascular	I1310	Hyp hrt & chr kdny dis w/o hrt fail, w stg 1-4/unsp chr kdny
Cardiovascular	I1311	Hyp hrt and chr kdny dis w/o hrt fail, w stg 5 chr kdny/ESRD
Cardiovascular	I132	Hyp hrt & chr kdny dis w hrt fail and w stg 5 chr kdny/ESRD
Cardiovascular	I2101	STEMI involving left main coronary artery
Cardiovascular	I2102	STEMI involving left anterior descending coronary artery
Cardiovascular	I2109	STEMI involving oth coronary artery of anterior wall
Cardiovascular	I2111	STEMI involving right coronary artery
Cardiovascular	I2119	STEMI involving oth coronary artery of inferior wall
Cardiovascular	I2121	STEMI involving left circumflex coronary artery
Cardiovascular	I2129	STEMI involving oth sites
Cardiovascular	I213	ST elevation (STEMI) myocardial infarction of unsp site
Cardiovascular	I214	Non-ST elevation (NSTEMI) myocardial infarction
Cardiovascular	I219	Acute myocardial infarction, unspecified
Cardiovascular	I21A1	Myocardial infarction type 2
Cardiovascular	I21A9	Other myocardial infarction type
Cardiovascular	I220	Subsequent STEMI of anterior wall
Cardiovascular	I221	Subsequent STEMI of inferior wall
Cardiovascular	I222	Subsequent non-ST elevation (NSTEMI) myocardial infarction
Cardiovascular	I228	Subsequent STEMI of sites
Cardiovascular	I229	Subsequent STEMI of unsp site
Cardiovascular	I230	Hemopericardium as current complication following AMI
Cardiovascular	I231	Atrial septal defect as current complication following AMI
Cardiovascular	I232	Ventricular septal defect as current comp following AMI
Cardiovascular	I233	Rupture of card wall w/o hemoperic as current comp fol AMI
Cardiovascular	I234	Rupture of chord tendne as current comp following AMI
Cardiovascular	I235	Rupture of papillary muscle as current comp following AMI
Cardiovascular	I236	Thombos of atrium/auric append/ventr as current comp fol AMI
Cardiovascular	I237	Postinfarction angina
Cardiovascular	I238	Oth current complications following AMI
Cardiovascular	I2510	Athscl heart disease of native coronary artery w/o ang pctrs
Cardiovascular	I25110	Athscl heart disease of native cor art w unstable ang pctrs
Cardiovascular	I25111	Athscl heart disease of native cor art w ang pctrs w spasm
Cardiovascular	I25118	Athscl heart disease of native cor art w oth ang pctrs
Cardiovascular	I25119	Athscl heart disease of native cor art w unsp ang pctrs
Cardiovascular	I252	Old myocardial infarction
Cardiovascular	I253	Aneurysm of heart
Cardiovascular	I2541	Coronary artery aneurysm
Cardiovascular	I2542	Coronary artery dissection
Cardiovascular	I25700	Atherosclerosis of CABG, unsp, w unstable angina pectoris
Cardiovascular	I25701	Athscl CABG, unsp, w angina pectoris w documented spasm
Cardiovascular	I25708	Atherosclerosis of CABG, unsp, w oth angina pectoris
Cardiovascular	I25709	Atherosclerosis of CABG, unsp, w unsp angina pectoris
Cardiovascular	I25710	Athscl autologous vein CABG w unstable angina pectoris
Cardiovascular	I25711	Athscl autologous vein CABG w ang pctrs w documented spasm
Cardiovascular	I25718	Athscl autologous vein CABG w oth angina pectoris
Cardiovascular	I25719	Athscl autologous vein CABG w unsp angina pectoris
Cardiovascular	I25720	Athscl autologous artery CABG w unstable angina pectoris
Cardiovascular	I25721	Athscl autologous artery CABG w ang pctrs w documented spasm
Cardiovascular	I25728	Athscl autologous artery CABG w oth angina pectoris
Cardiovascular	I25729	Athscl autologous artery CABG w unsp angina pectoris
Cardiovascular	I25730	Athscl nonautologous biological CABG w unstable ang pctrs
Cardiovascular	I25731	Athscl nonaut biological CABG w ang pctrs w documented spasm
Cardiovascular	I25738	Athscl nonautologous biological CABG w oth angina pectoris
Cardiovascular	I25739	Athscl nonautologous biological CABG w unsp angina pectoris
Cardiovascular	I25750	Athscl native cor art of txplt heart w unstable angina
Cardiovascular	I25751	Athscl native cor art of txplt heart w ang pctrs w spasm
Cardiovascular	I25758	Athscl native cor art of transplanted heart w oth ang pctrs
Cardiovascular	I25759	Athscl native cor art of transplanted heart w unsp ang pctrs
Cardiovascular	I25760	Athscl bypass of cor art of txplt heart w unstable angina
Cardiovascular	I25761	Athscl bypass of cor art of txplt heart w ang pctrs w spasm
Cardiovascular	I25768	Athscl bypass of cor art of txplt heart w oth ang pctrs
Cardiovascular	I25769	Athscl bypass of cor art of txplt heart w unsp ang pctrs
Cardiovascular	I25790	Atherosclerosis of CABG w unstable angina pectoris
Cardiovascular	I25791	Atherosclerosis of CABG w angina pectoris w documented spasm
Cardiovascular	I25798	Atherosclerosis of CABG w oth angina pectoris
Cardiovascular	I25799	Atherosclerosis of CABG w unsp angina pectoris
Cardiovascular	I25810	Atherosclerosis of CABG w/o angina pectoris
Cardiovascular	I25811	Athscl native cor art of transplanted heart w/o ang pctrs
Cardiovascular	I25812	Athscl bypass of cor art of transplanted heart w/o ang pctrs
Cardiovascular	I2582	Chronic total occlusion of coronary artery
Cardiovascular	I2583	Coronary atherosclerosis due to lipid rich plaque
Cardiovascular	I2584	Coronary atherosclerosis due to calcified coronary lesion
Cardiovascular	I310	Chronic adhesive pericarditis
Cardiovascular	I311	Chronic constrictive pericarditis
Cardiovascular	I420	Dilated cardiomyopathy
Cardiovascular	I421	Obstructive hypertrophic cardiomyopathy
Cardiovascular	I422	Other hypertrophic cardiomyopathy
Cardiovascular	I423	Endomyocardial (eosinophilic) disease
Cardiovascular	I424	Endocardial fibroelastosis
Cardiovascular	I425	Other restrictive cardiomyopathy
Cardiovascular	I426	Alcoholic cardiomyopathy
Cardiovascular	I427	Cardiomyopathy due to drug and external agent
Cardiovascular	I428	Other cardiomyopathies
Cardiovascular	I429	Cardiomyopathy, unspecified
Cardiovascular	I43	Cardiomyopathy in diseases classified elsewhere
Cardiovascular	I480	Paroxysmal atrial fibrillation
Cardiovascular	I4811	Longstanding persistent atrial fibrillation
Cardiovascular	I4819	Other persistent atrial fibrillation
Cardiovascular	I4820	Chronic atrial fibrillation, unspecified
Cardiovascular	I4821	Permanent atrial fibrillation
Cardiovascular	I501	Left ventricular failure, unspecified
Cardiovascular	I5020	Unspecified systolic (congestive) heart failure
Cardiovascular	I5021	Acute systolic (congestive) heart failure
Cardiovascular	I5022	Chronic systolic (congestive) heart failure
Cardiovascular	I5023	Acute on chronic systolic (congestive) heart failure
Cardiovascular	I5030	Unspecified diastolic (congestive) heart failure
Cardiovascular	I5031	Acute diastolic (congestive) heart failure
Cardiovascular	I5032	Chronic diastolic (congestive) heart failure
Cardiovascular	I5033	Acute on chronic diastolic (congestive) heart failure
Cardiovascular	I5040	Unsp combined systolic and diastolic (congestive) hrt fail
Cardiovascular	I5041	Acute combined systolic and diastolic (congestive) hrt fail
Cardiovascular	I5042	Chronic combined systolic and diastolic hrt fail
Cardiovascular	I5043	Acute on chronic combined systolic and diastolic hrt fail
Cardiovascular	I50810	Right heart failure, unspecified
Cardiovascular	I50811	Acute right heart failure
Cardiovascular	I50812	Chronic right heart failure
Cardiovascular	I50813	Acute on chronic right heart failure
Cardiovascular	I50814	Right heart failure due to left heart failure
Cardiovascular	I5082	Biventricular heart failure
Cardiovascular	I5083	High output heart failure
Cardiovascular	I5084	End stage heart failure
Cardiovascular	I5089	Other heart failure
Cardiovascular	I509	Heart failure, unspecified
Cardiovascular	I700	Atherosclerosis of aorta
Cardiovascular	I701	Atherosclerosis of renal artery
Cardiovascular	I70201	Unsp athscl native arteries of extremities, right leg
Cardiovascular	I70202	Unsp athscl native arteries of extremities, left leg
Cardiovascular	I70203	Unsp athscl native arteries of extremities, bilateral legs
Cardiovascular	I70208	Unsp athscl native arteries of extremities, oth extremity
Cardiovascular	I70209	Unsp athscl native arteries of extremities, unsp extremity
Cardiovascular	I70211	Athscl native arteries of extrm w intrmt claud, right leg
Cardiovascular	I70212	Athscl native arteries of extrm w intrmt claud, left leg
Cardiovascular	I70213	Athscl native arteries of extrm w intrmt claud, bi legs
Cardiovascular	I70218	Athscl native arteries of extrm w intrmt claud, oth extrm
Cardiovascular	I70219	Athscl native arteries of extrm w intrmt claud, unsp extrm
Cardiovascular	I70221	Athscl native arteries of extremities w rest pain, right leg
Cardiovascular	I70222	Athscl native arteries of extremities w rest pain, left leg
Cardiovascular	I70223	Athscl native arteries of extrm w rest pain, bilateral legs
Cardiovascular	I70228	Athscl native arteries of extrm w rest pain, oth extremity
Cardiovascular	I70229	Athscl native arteries of extrm w rest pain, unsp extremity
Cardiovascular	I70231	Athscl native arteries of right leg w ulceration of thigh
Cardiovascular	I70232	Athscl native arteries of right leg w ulceration of calf
Cardiovascular	I70233	Athscl native arteries of right leg w ulceration of ankle
Cardiovascular	I70234	Athscl native art of right leg w ulcer of heel and midfoot
Cardiovascular	I70235	Athscl native arteries of right leg w ulcer oth prt foot
Cardiovascular	I70238	Athscl native art of right leg with ulcer oth prt low leg
Cardiovascular	I70239	Athscl native arteries of right leg w ulcer of unsp site
Cardiovascular	I70241	Athscl native arteries of left leg w ulceration of thigh
Cardiovascular	I70242	Athscl native arteries of left leg w ulceration of calf
Cardiovascular	I70243	Athscl native arteries of left leg w ulceration of ankle
Cardiovascular	I70244	Athscl native art of left leg w ulcer of heel and midfoot
Cardiovascular	I70245	Athscl native arteries of left leg w ulceration oth prt foot
Cardiovascular	I70248	Athscl native art of left leg with ulcer oth prt low leg
Cardiovascular	I70249	Athscl native arteries of left leg w ulceration of unsp site
Cardiovascular	I7025	Athscl native arteries of extremities w ulceration
Cardiovascular	I70261	Athscl native arteries of extremities w gangrene, right leg
Cardiovascular	I70262	Athscl native arteries of extremities w gangrene, left leg
Cardiovascular	I70263	Athscl native arteries of extrm w gangrene, bilateral legs
Cardiovascular	I70268	Athscl native arteries of extrm w gangrene, oth extremity
Cardiovascular	I70269	Athscl native arteries of extrm w gangrene, unsp extremity
Cardiovascular	I70291	Oth athscl native arteries of extremities, right leg
Cardiovascular	I70292	Oth athscl native arteries of extremities, left leg
Cardiovascular	I70293	Oth athscl native arteries of extremities, bilateral legs
Cardiovascular	I70298	Oth athscl native arteries of extremities, oth extremity
Cardiovascular	I70299	Oth athscl native arteries of extremities, unsp extremity
Cardiovascular	I70301	Unsp athscl unsp type bypass of the extremities, right leg
Cardiovascular	I70302	Unsp athscl unsp type bypass of the extremities, left leg
Cardiovascular	I70303	Unsp athscl unsp type bypass of the extrm, bilateral legs
Cardiovascular	I70308	Unsp athscl unsp type bypass of the extrm, oth extremity
Cardiovascular	I70309	Unsp athscl unsp type bypass of the extrm, unsp extremity
Cardiovascular	I70311	Athscl unsp type bypass of extrm w intrmt claud, right leg
Cardiovascular	I70312	Athscl unsp type bypass of extrm w intrmt claud, left leg
Cardiovascular	I70313	Athscl unsp type bypass of the extrm w intrmt claud, bi legs
Cardiovascular	I70318	Athscl unsp type bypass of extrm w intrmt claud, oth extrm
Cardiovascular	I70319	Athscl unsp type bypass of extrm w intrmt claud, unsp extrm
Cardiovascular	I70321	Athscl unsp type bypass of the extrm w rest pain, right leg
Cardiovascular	I70322	Athscl unsp type bypass of the extrm w rest pain, left leg
Cardiovascular	I70323	Athscl unsp type bypass of the extrm w rest pain, bi legs
Cardiovascular	I70328	Athscl unsp type bypass of the extrm w rest pain, oth extrm
Cardiovascular	I70329	Athscl unsp type bypass of the extrm w rest pain, unsp extrm
Cardiovascular	I70331	Athscl unsp type bypass of the right leg w ulcer of thigh
Cardiovascular	I70332	Athscl unsp type bypass of the right leg w ulcer of calf
Cardiovascular	I70333	Athscl unsp type bypass of the right leg w ulcer of ankle
Cardiovascular	I70334	Athscl unsp type bypass of r leg w ulcer of heel and midft
Cardiovascular	I70335	Athscl unsp type bypass of right leg w ulcer oth prt foot
Cardiovascular	I70338	Athscl unsp type bypass of right leg w ulcer oth prt low leg
Cardiovascular	I70339	Athscl unsp type bypass of right leg w ulcer of unsp site
Cardiovascular	I70341	Athscl unsp type bypass of the left leg w ulcer of thigh
Cardiovascular	I70342	Athscl unsp type bypass of the left leg w ulceration of calf
Cardiovascular	I70343	Athscl unsp type bypass of the left leg w ulcer of ankle
Cardiovascular	I70344	Athscl unsp type bypass of left leg w ulc of heel and midft
Cardiovascular	I70345	Athscl unsp type bypass of the left leg w ulcer oth prt foot
Cardiovascular	I70348	Athscl unsp type bypass of left leg w ulcer oth prt low leg
Cardiovascular	I70349	Athscl unsp type bypass of the left leg w ulcer of unsp site
Cardiovascular	I7035	Athscl unsp type bypass graft(s) of extremity w ulceration
Cardiovascular	I70361	Athscl unsp type bypass of the extrm w gangrene, right leg
Cardiovascular	I70362	Athscl unsp type bypass of the extrm w gangrene, left leg
Cardiovascular	I70363	Athscl unsp type bypass of the extrm w gangrene, bi legs
Cardiovascular	I70368	Athscl unsp type bypass of the extrm w gangrene, oth extrm
Cardiovascular	I70369	Athscl unsp type bypass of the extrm w gangrene, unsp extrm
Cardiovascular	I70391	Oth athscl unsp type bypass of the extremities, right leg
Cardiovascular	I70392	Oth athscl unsp type bypass of the extremities, left leg
Cardiovascular	I70393	Oth athscl unsp type bypass of the extrm, bilateral legs
Cardiovascular	I70398	Oth athscl unsp type bypass of the extrm, oth extremity
Cardiovascular	I70399	Oth athscl unsp type bypass of the extrm, unsp extremity
Cardiovascular	I70401	Unsp athscl autologous vein bypass of the extrm, right leg
Cardiovascular	I70402	Unsp athscl autologous vein bypass of the extrm, left leg
Cardiovascular	I70403	Unsp athscl autol vein bypass of the extrm, bilateral legs
Cardiovascular	I70408	Unsp athscl autol vein bypass of the extrm, oth extremity
Cardiovascular	I70409	Unsp athscl autol vein bypass of the extrm, unsp extremity
Cardiovascular	I70411	Athscl autol vein bypass of extrm w intrmt claud, right leg
Cardiovascular	I70412	Athscl autol vein bypass of extrm w intrmt claud, left leg
Cardiovascular	I70413	Athscl autol vein bypass of extrm w intrmt claud, bi legs
Cardiovascular	I70418	Athscl autol vein bypass of extrm w intrmt claud, oth extrm
Cardiovascular	I70419	Athscl autol vein bypass of extrm w intrmt claud, unsp extrm
Cardiovascular	I70421	Athscl autol vein bypass of the extrm w rest pain, right leg
Cardiovascular	I70422	Athscl autol vein bypass of the extrm w rest pain, left leg
Cardiovascular	I70423	Athscl autol vein bypass of the extrm w rest pain, bi legs
Cardiovascular	I70428	Athscl autol vein bypass of the extrm w rest pain, oth extrm
Cardiovascular	I70429	Athscl autol vein bypass of extrm w rest pain, unsp extrm
Cardiovascular	I70431	Athscl autol vein bypass of the right leg w ulcer of thigh
Cardiovascular	I70432	Athscl autol vein bypass of the right leg w ulcer of calf
Cardiovascular	I70433	Athscl autol vein bypass of the right leg w ulcer of ankle
Cardiovascular	I70434	Athscl autol vein bypass of r leg w ulcer of heel and midft
Cardiovascular	I70435	Athscl autol vein bypass of right leg w ulcer oth prt foot
Cardiovascular	I70438	Athscl autol vein bypass of r leg w ulcer oth prt low leg
Cardiovascular	I70439	Athscl autol vein bypass of right leg w ulcer of unsp site
Cardiovascular	I70441	Athscl autol vein bypass of the left leg w ulcer of thigh
Cardiovascular	I70442	Athscl autol vein bypass of the left leg w ulcer of calf
Cardiovascular	I70443	Athscl autol vein bypass of the left leg w ulcer of ankle
Cardiovascular	I70444	Athscl autol vein bypass of left leg w ulc of heel and midft
Cardiovascular	I70445	Athscl autol vein bypass of left leg w ulcer oth prt foot
Cardiovascular	I70448	Athscl autol vein bypass of left leg w ulcer oth prt low leg
Cardiovascular	I70449	Athscl autol vein bypass of left leg w ulcer of unsp site
Cardiovascular	I7045	Athscl autologous vein bypass of extremity w ulceration
Cardiovascular	I70461	Athscl autol vein bypass of the extrm w gangrene, right leg
Cardiovascular	I70462	Athscl autol vein bypass of the extrm w gangrene, left leg
Cardiovascular	I70463	Athscl autol vein bypass of the extrm w gangrene, bi legs
Cardiovascular	I70468	Athscl autol vein bypass of the extrm w gangrene, oth extrm
Cardiovascular	I70469	Athscl autol vein bypass of the extrm w gangrene, unsp extrm
Cardiovascular	I70491	Oth athscl autologous vein bypass of the extrm, right leg
Cardiovascular	I70492	Oth athscl autologous vein bypass of the extrm, left leg
Cardiovascular	I70493	Oth athscl autol vein bypass of the extrm, bilateral legs
Cardiovascular	I70498	Oth athscl autol vein bypass of the extrm, oth extremity
Cardiovascular	I70499	Oth athscl autol vein bypass of the extrm, unsp extremity
Cardiovascular	I70501	Unsp athscl nonaut bio bypass of the extremities, right leg
Cardiovascular	I70502	Unsp athscl nonaut bio bypass of the extremities, left leg
Cardiovascular	I70503	Unsp athscl nonaut bio bypass of the extrm, bilateral legs
Cardiovascular	I70508	Unsp athscl nonaut bio bypass of the extrm, oth extremity
Cardiovascular	I70509	Unsp athscl nonaut bio bypass of the extrm, unsp extremity
Cardiovascular	I70511	Athscl nonaut bio bypass of extrm w intrmt claud, right leg
Cardiovascular	I70512	Athscl nonaut bio bypass of extrm w intrmt claud, left leg
Cardiovascular	I70513	Athscl nonaut bio bypass of extrm w intrmt claud, bi legs
Cardiovascular	I70518	Athscl nonaut bio bypass of extrm w intrmt claud, oth extrm
Cardiovascular	I70519	Athscl nonaut bio bypass of extrm w intrmt claud, unsp extrm
Cardiovascular	I70521	Athscl nonaut bio bypass of the extrm w rest pain, right leg
Cardiovascular	I70522	Athscl nonaut bio bypass of the extrm w rest pain, left leg
Cardiovascular	I70523	Athscl nonaut bio bypass of the extrm w rest pain, bi legs
Cardiovascular	I70528	Athscl nonaut bio bypass of the extrm w rest pain, oth extrm
Cardiovascular	I70529	Athscl nonaut bio bypass of extrm w rest pain, unsp extrm
Cardiovascular	I70531	Athscl nonaut bio bypass of the right leg w ulcer of thigh
Cardiovascular	I70532	Athscl nonaut bio bypass of the right leg w ulcer of calf
Cardiovascular	I70533	Athscl nonaut bio bypass of the right leg w ulcer of ankle
Cardiovascular	I70534	Athscl nonaut bio bypass of r leg w ulcer of heel and midft
Cardiovascular	I70535	Athscl nonaut bio bypass of right leg w ulcer oth prt foot
Cardiovascular	I70538	Athscl nonaut bio bypass of r leg w ulcer oth prt low leg
Cardiovascular	I70539	Athscl nonaut bio bypass of right leg w ulcer of unsp site
Cardiovascular	I70541	Athscl nonaut bio bypass of the left leg w ulcer of thigh
Cardiovascular	I70542	Athscl nonaut bio bypass of the left leg w ulcer of calf
Cardiovascular	I70543	Athscl nonaut bio bypass of the left leg w ulcer of ankle
Cardiovascular	I70544	Athscl nonaut bio bypass of left leg w ulc of heel and midft
Cardiovascular	I70545	Athscl nonaut bio bypass of left leg w ulcer oth prt foot
Cardiovascular	I70548	Athscl nonaut bio bypass of left leg w ulcer oth prt low leg
Cardiovascular	I70549	Athscl nonaut bio bypass of left leg w ulcer of unsp site
Cardiovascular	I7055	Athscl nonautologous bio bypass of extremity w ulceration
Cardiovascular	I70561	Athscl nonaut bio bypass of the extrm w gangrene, right leg
Cardiovascular	I70562	Athscl nonaut bio bypass of the extrm w gangrene, left leg
Cardiovascular	I70563	Athscl nonaut bio bypass of the extrm w gangrene, bi legs
Cardiovascular	I70568	Athscl nonaut bio bypass of the extrm w gangrene, oth extrm
Cardiovascular	I70569	Athscl nonaut bio bypass of the extrm w gangrene, unsp extrm
Cardiovascular	I70591	Oth athscl nonaut bio bypass of the extremities, right leg
Cardiovascular	I70592	Oth athscl nonaut bio bypass of the extremities, left leg
Cardiovascular	I70593	Oth athscl nonaut bio bypass of the extrm, bilateral legs
Cardiovascular	I70598	Oth athscl nonaut bio bypass of the extrm, oth extremity
Cardiovascular	I70599	Oth athscl nonaut bio bypass of the extrm, unsp extremity
Cardiovascular	I70601	Unsp athscl nonbiol bypass of the extremities, right leg
Cardiovascular	I70602	Unsp athscl nonbiol bypass of the extremities, left leg
Cardiovascular	I70603	Unsp athscl nonbiol bypass of the extrm, bilateral legs
Cardiovascular	I70608	Unsp athscl nonbiol bypass of the extremities, oth extremity
Cardiovascular	I70609	Unsp athscl nonbiol bypass of the extrm, unsp extremity
Cardiovascular	I70611	Athscl nonbiol bypass of the extrm w intrmt claud, right leg
Cardiovascular	I70612	Athscl nonbiol bypass of the extrm w intrmt claud, left leg
Cardiovascular	I70613	Athscl nonbiol bypass of the extrm w intrmt claud, bi legs
Cardiovascular	I70618	Athscl nonbiol bypass of the extrm w intrmt claud, oth extrm
Cardiovascular	I70619	Athscl nonbiol bypass of extrm w intrmt claud, unsp extrm
Cardiovascular	I70621	Athscl nonbiol bypass of the extrm w rest pain, right leg
Cardiovascular	I70622	Athscl nonbiol bypass of the extrm w rest pain, left leg
Cardiovascular	I70623	Athscl nonbiol bypass of the extrm w rest pain, bi legs
Cardiovascular	I70628	Athscl nonbiol bypass of the extrm w rest pain, oth extrm
Cardiovascular	I70629	Athscl nonbiol bypass of the extrm w rest pain, unsp extrm
Cardiovascular	I70631	Athscl nonbiol bypass of the right leg w ulceration of thigh
Cardiovascular	I70632	Athscl nonbiol bypass of the right leg w ulceration of calf
Cardiovascular	I70633	Athscl nonbiol bypass of the right leg w ulceration of ankle
Cardiovascular	I70634	Athscl nonbiol bypass of right leg w ulcer of heel and midft
Cardiovascular	I70635	Athscl nonbiol bypass of the right leg w ulcer oth prt foot
Cardiovascular	I70638	Athscl nonbiol bypass of right leg w ulcer oth prt low leg
Cardiovascular	I70639	Athscl nonbiol bypass of the right leg w ulcer of unsp site
Cardiovascular	I70641	Athscl nonbiol bypass of the left leg w ulceration of thigh
Cardiovascular	I70642	Athscl nonbiol bypass of the left leg w ulceration of calf
Cardiovascular	I70643	Athscl nonbiol bypass of the left leg w ulceration of ankle
Cardiovascular	I70644	Athscl nonbiol bypass of left leg w ulcer of heel and midft
Cardiovascular	I70645	Athscl nonbiol bypass of the left leg w ulcer oth prt foot
Cardiovascular	I70648	Athscl nonbiol bypass of left leg w ulcer oth prt low leg
Cardiovascular	I70649	Athscl nonbiol bypass of the left leg w ulcer of unsp site
Cardiovascular	I7065	Athscl nonbiological bypass of extremity w ulceration
Cardiovascular	I70661	Athscl nonbiol bypass of the extrm w gangrene, right leg
Cardiovascular	I70662	Athscl nonbiol bypass of the extrm w gangrene, left leg
Cardiovascular	I70663	Athscl nonbiol bypass of the extrm w gangrene, bi legs
Cardiovascular	I70668	Athscl nonbiol bypass of the extrm w gangrene, oth extremity
Cardiovascular	I70669	Athscl nonbiol bypass of the extrm w gangrene, unsp extrm
Cardiovascular	I70691	Oth athscl nonbiol bypass of the extremities, right leg
Cardiovascular	I70692	Oth athscl nonbiological bypass of the extremities, left leg
Cardiovascular	I70693	Oth athscl nonbiol bypass of the extremities, bilateral legs
Cardiovascular	I70698	Oth athscl nonbiol bypass of the extremities, oth extremity
Cardiovascular	I70699	Oth athscl nonbiol bypass of the extremities, unsp extremity
Cardiovascular	I70701	Unsp athscl type of bypass of the extremities, right leg
Cardiovascular	I70702	Unsp athscl type of bypass of the extremities, left leg
Cardiovascular	I70703	Unsp athscl type of bypass of the extrm, bilateral legs
Cardiovascular	I70708	Unsp athscl type of bypass of the extremities, oth extremity
Cardiovascular	I70709	Unsp athscl type of bypass of the extrm, unsp extremity
Cardiovascular	I70711	Athscl type of bypass of the extrm w intrmt claud, right leg
Cardiovascular	I70712	Athscl type of bypass of the extrm w intrmt claud, left leg
Cardiovascular	I70713	Athscl type of bypass of the extrm w intrmt claud, bi legs
Cardiovascular	I70718	Athscl type of bypass of the extrm w intrmt claud, oth extrm
Cardiovascular	I70719	Athscl type of bypass of extrm w intrmt claud, unsp extrm
Cardiovascular	I70721	Athscl type of bypass of the extrm w rest pain, right leg
Cardiovascular	I70722	Athscl type of bypass of the extrm w rest pain, left leg
Cardiovascular	I70723	Athscl type of bypass of the extrm w rest pain, bi legs
Cardiovascular	I70728	Athscl type of bypass of the extrm w rest pain, oth extrm
Cardiovascular	I70729	Athscl type of bypass of the extrm w rest pain, unsp extrm
Cardiovascular	I70731	Athscl type of bypass of the right leg w ulceration of thigh
Cardiovascular	I70732	Athscl type of bypass of the right leg w ulceration of calf
Cardiovascular	I70733	Athscl type of bypass of the right leg w ulceration of ankle
Cardiovascular	I70734	Athscl type of bypass of right leg w ulcer of heel and midft
Cardiovascular	I70735	Athscl type of bypass of the right leg w ulcer oth prt foot
Cardiovascular	I70738	Athscl type of bypass of right leg w ulcer oth prt low leg
Cardiovascular	I70739	Athscl type of bypass of the right leg w ulcer of unsp site
Cardiovascular	I70741	Athscl type of bypass of the left leg w ulceration of thigh
Cardiovascular	I70742	Athscl type of bypass of the left leg w ulceration of calf
Cardiovascular	I70743	Athscl type of bypass of the left leg w ulceration of ankle
Cardiovascular	I70744	Athscl type of bypass of left leg w ulcer of heel and midft
Cardiovascular	I70745	Athscl type of bypass of the left leg w ulcer oth prt foot
Cardiovascular	I70748	Athscl type of bypass of left leg w ulcer oth prt low leg
Cardiovascular	I70749	Athscl type of bypass of the left leg w ulcer of unsp site
Cardiovascular	I7075	Athscl type of bypass graft(s) of extremity w ulceration
Cardiovascular	I70761	Athscl type of bypass of the extrm w gangrene, right leg
Cardiovascular	I70762	Athscl type of bypass of the extrm w gangrene, left leg
Cardiovascular	I70763	Athscl type of bypass of the extrm w gangrene, bi legs
Cardiovascular	I70768	Athscl type of bypass of the extrm w gangrene, oth extremity
Cardiovascular	I70769	Athscl type of bypass of the extrm w gangrene, unsp extrm
Cardiovascular	I70791	Oth athscl type of bypass of the extremities, right leg
Cardiovascular	I70792	Oth athscl type of bypass of the extremities, left leg
Cardiovascular	I70793	Oth athscl type of bypass of the extremities, bilateral legs
Cardiovascular	I70798	Oth athscl type of bypass of the extremities, oth extremity
Cardiovascular	I70799	Oth athscl type of bypass of the extremities, unsp extremity
Cardiovascular	I708	Atherosclerosis of other arteries
Cardiovascular	I7090	Unspecified atherosclerosis
Cardiovascular	I7091	Generalized atherosclerosis
Cardiovascular	I7092	Chronic total occlusion of artery of the extremities
Cardiovascular	I7100	Dissection of unspecified site of aorta
Cardiovascular	I7101	Dissection of thoracic aorta
Cardiovascular	I7102	Dissection of abdominal aorta
Cardiovascular	I7103	Dissection of thoracoabdominal aorta
Cardiovascular	I711	Thoracic aortic aneurysm, ruptured
Cardiovascular	I712	Thoracic aortic aneurysm, without rupture
Cardiovascular	I713	Abdominal aortic aneurysm, ruptured
Cardiovascular	I714	Abdominal aortic aneurysm, without rupture
Cardiovascular	I715	Thoracoabdominal aortic aneurysm, ruptured
Cardiovascular	I716	Thoracoabdominal aortic aneurysm, without rupture
Cardiovascular	I718	Aortic aneurysm of unspecified site, ruptured
Cardiovascular	I719	Aortic aneurysm of unspecified site, without rupture
Cardiovascular	I82501	Chronic embolism and thombos unsp deep veins of r low extrem
Cardiovascular	I82502	Chronic embolism and thombos unsp deep veins of l low extrem
Cardiovascular	I82503	Chronic emblsm and thombos unsp deep veins of low extrm, bi
Cardiovascular	I82509	Chronic embolism and thombos unsp deep vn unsp low extrm
Cardiovascular	I82511	Chronic embolism and thrombosis of right femoral vein
Cardiovascular	I82512	Chronic embolism and thrombosis of left femoral vein
Cardiovascular	I82513	Chronic embolism and thrombosis of femoral vein, bilateral
Cardiovascular	I82519	Chronic embolism and thrombosis of unspecified femoral vein
Cardiovascular	I82521	Chronic embolism and thrombosis of right iliac vein
Cardiovascular	I82522	Chronic embolism and thrombosis of left iliac vein
Cardiovascular	I82523	Chronic embolism and thrombosis of iliac vein, bilateral
Cardiovascular	I82529	Chronic embolism and thrombosis of unspecified iliac vein
Cardiovascular	I82531	Chronic embolism and thrombosis of right popliteal vein
Cardiovascular	I82532	Chronic embolism and thrombosis of left popliteal vein
Cardiovascular	I82533	Chronic embolism and thrombosis of popliteal vein, bilateral
Cardiovascular	I82539	Chronic embolism and thrombosis of unsp popliteal vein
Cardiovascular	I82541	Chronic embolism and thrombosis of right tibial vein
Cardiovascular	I82542	Chronic embolism and thrombosis of left tibial vein
Cardiovascular	I82543	Chronic embolism and thrombosis of tibial vein, bilateral
Cardiovascular	I82549	Chronic embolism and thrombosis of unspecified tibial vein
Cardiovascular	I82551	Chronic embolism and thrombosis of right peroneal vein
Cardiovascular	I82552	Chronic embolism and thrombosis of left peroneal vein
Cardiovascular	I82553	Chronic embolism and thrombosis of peroneal vein, bilateral
Cardiovascular	I82559	Chronic embolism and thrombosis of unspecified peroneal vein
Cardiovascular	I82561	Chronic embolism and thrombosis of right calf muscular vein
Cardiovascular	I82562	Chronic embolism and thrombosis of left calf muscular vein
Cardiovascular	I82563	Chronic embolism and thombos of calf muscular vein, bi
Cardiovascular	I82569	Chronic embolism and thombos unsp calf muscular vein
Cardiovascular	I82591	Chronic embolism and thrombosis of deep vein of r low extrem
Cardiovascular	I82592	Chronic embolism and thrombosis of deep vein of l low extrem
Cardiovascular	I82593	Chronic embolism and thombos of deep vein of low extrm, bi
Cardiovascular	I82599	Chronic embolism and thombos of deep vein of unsp low extrm
Cardiovascular	I825Y1	Chr emblsm and thombos unsp deep veins of r prox low extrm
Cardiovascular	I825Y2	Chr emblsm and thombos unsp deep vn of left prox low extrm
Cardiovascular	I825Y3	Chr emblsm and thombos unsp deep veins of prox low extrm, bi
Cardiovascular	I825Y9	Chronic emblsm and thombos unsp deep vn unsp prox low extrm
Cardiovascular	I825Z1	Chr emblsm and thombos unsp deep veins of r dist low extrm
Cardiovascular	I825Z2	Chr emblsm and thombos unsp deep vn of left dist low extrm
Cardiovascular	I825Z3	Chr emblsm and thombos unsp deep veins of dist low extrm, bi
Cardiovascular	I825Z9	Chr emblsm and thombos unsp deep vn unsp distal low extrm
Cardiovascular	I82701	Chronic embolism and thombos unsp veins of r up extrem
Cardiovascular	I82702	Chronic embolism and thombos unsp veins of l up extrem
Cardiovascular	I82703	Chronic embolism and thombos unsp veins of up extrem, bi
Cardiovascular	I82709	Chronic embolism and thombos unsp vn unsp upper extremity
Cardiovascular	I82711	Chronic emblsm and thombos of superfic veins of r up extrem
Cardiovascular	I82712	Chronic emblsm and thombos of superfic veins of l up extrem
Cardiovascular	I82713	Chr emblsm and thombos of superfic veins of up extrem, bi
Cardiovascular	I82719	Chronic embolism and thombos of superfic vn unsp up extrem
Cardiovascular	I82721	Chronic embolism and thrombosis of deep veins of r up extrem
Cardiovascular	I82722	Chronic embolism and thrombosis of deep veins of l up extrem
Cardiovascular	I82723	Chronic embolism and thombos of deep veins of up extrem, bi
Cardiovascular	I82729	Chronic embolism and thrombosis of deep vn unsp up extrem
Cardiovascular	I82A21	Chronic embolism and thrombosis of right axillary vein
Cardiovascular	I82A22	Chronic embolism and thrombosis of left axillary vein
Cardiovascular	I82A23	Chronic embolism and thrombosis of axillary vein, bilateral
Cardiovascular	I82A29	Chronic embolism and thrombosis of unspecified axillary vein
Cardiovascular	I82C21	Chronic embolism and thrombosis of r int jugular vein
Cardiovascular	I82C22	Chronic embolism and thrombosis of l int jugular vein
Cardiovascular	I82C23	Chronic embolism and thombos of int jugular vein, bilateral
Cardiovascular	I82C29	Chronic embolism and thombos unsp internal jugular vein
Hematologic	C8100	Nodular lymphocyte predominant Hodgkin lymphoma, unsp site
Hematologic	C8101	Nodlr lymphocy predom Hdgkn lymph, nodes of head, face, & nk
Hematologic	C8102	Nodular lymphocy predom Hodgkin lymphoma, intrathorac nodes
Hematologic	C8103	Nodular lymphocyte predom Hodgkin lymphoma, intra-abd nodes
Hematologic	C8104	Nodlr lymphocy predom Hdgkn lymph, nodes of axla and upr lmb
Hematologic	C8105	Nodlr lymphocy predom Hdgkn lymph,nodes of ing rgn & low lmb
Hematologic	C8106	Nodular lymphocyte predom Hodgkin lymphoma, intrapelv nodes
Hematologic	C8107	Nodular lymphocyte predominant Hodgkin lymphoma, spleen
Hematologic	C8108	Nodular lymphocyte predom Hodgkin lymphoma, nodes mult site
Hematologic	C8109	Nodlr lymphocy predom Hdgkn lymph, extrnod & solid org site
Hematologic	C8110	Nodular sclerosis Hodgkin lymphoma, unspecified site
Hematologic	C8111	Nodular scler Hodgkin lymph, nodes of head, face, and neck
Hematologic	C8112	Nodular sclerosis Hodgkin lymphoma, intrathorac lymph nodes
Hematologic	C8113	Nodular sclerosis Hodgkin lymphoma, intra-abd lymph nodes
Hematologic	C8114	Nodular scler Hodgkin lymph, nodes of axilla and upper limb
Hematologic	C8115	Nodlr scler Hdgkn lymph, nodes of ing region and lower limb
Hematologic	C8116	Nodular sclerosis Hodgkin lymphoma, intrapelvic lymph nodes
Hematologic	C8117	Nodular sclerosis Hodgkin lymphoma, spleen
Hematologic	C8118	Nodular sclerosis Hodgkin lymphoma, lymph nodes mult site
Hematologic	C8119	Nodular scler Hodgkin lymph, extrnod and solid organ sites
Hematologic	C8120	Mixed cellularity Hodgkin lymphoma, unspecified site
Hematologic	C8121	Mixed cellular Hodgkin lymph, nodes of head, face, and neck
Hematologic	C8122	Mixed cellularity Hodgkin lymphoma, intrathorac lymph nodes
Hematologic	C8123	Mixed cellularity Hodgkin lymphoma, intra-abd lymph nodes
Hematologic	C8124	Mixed cellular Hodgkin lymph, nodes of axilla and upper limb
Hematologic	C8125	Mixed cellular Hdgkn lymph, nodes of ing rgn and lower limb
Hematologic	C8126	Mixed cellularity Hodgkin lymphoma, intrapelvic lymph nodes
Hematologic	C8127	Mixed cellularity Hodgkin lymphoma, spleen
Hematologic	C8128	Mixed cellularity Hodgkin lymphoma, lymph nodes mult site
Hematologic	C8129	Mixed cellular Hodgkin lymph, extrnod and solid organ sites
Hematologic	C8130	Lymphocyte depleted Hodgkin lymphoma, unspecified site
Hematologic	C8131	Lymphocy deplet Hodgkin lymph, nodes of head, face, and neck
Hematologic	C8132	Lymphocyte depleted Hodgkin lymphoma, intrathorac nodes
Hematologic	C8133	Lymphocyte depleted Hodgkin lymphoma, intra-abd lymph nodes
Hematologic	C8134	Lymphocy deplet Hdgkn lymph, nodes of axilla and upper limb
Hematologic	C8135	Lymphocy deplet Hdgkn lymph, nodes of ing rgn and lower limb
Hematologic	C8136	Lymphocyte depleted Hodgkin lymphoma, intrapelv lymph nodes
Hematologic	C8137	Lymphocyte depleted Hodgkin lymphoma, spleen
Hematologic	C8138	Lymphocyte depleted Hodgkin lymphoma, lymph nodes mult site
Hematologic	C8139	Lymphocy deplet Hodgkin lymph, extrnod and solid organ sites
Hematologic	C8140	Lymphocyte-rich Hodgkin lymphoma, unspecified site
Hematologic	C8141	Lymp-rich Hodgkin lymphoma, nodes of head, face, and neck
Hematologic	C8142	Lymphocyte-rich Hodgkin lymphoma, intrathoracic lymph nodes
Hematologic	C8143	Lymphocyte-rich Hodgkin lymphoma, intra-abd lymph nodes
Hematologic	C8144	Lymp-rich Hodgkin lymphoma, nodes of axilla and upper limb
Hematologic	C8145	Lymp-rich Hodgkin lymph, nodes of ing region and lower limb
Hematologic	C8146	Lymphocyte-rich Hodgkin lymphoma, intrapelvic lymph nodes
Hematologic	C8147	Lymphocyte-rich Hodgkin lymphoma, spleen
Hematologic	C8148	Lymphocyte-rich Hodgkin lymphoma, lymph nodes mult site
Hematologic	C8149	Lymp-rich Hodgkin lymphoma, extranodal and solid organ sites
Hematologic	C8170	Other Hodgkin lymphoma, unspecified site
Hematologic	C8171	Other Hodgkin lymphoma, lymph nodes of head, face, and neck
Hematologic	C8172	Other Hodgkin lymphoma, intrathoracic lymph nodes
Hematologic	C8173	Other Hodgkin lymphoma, intra-abdominal lymph nodes
Hematologic	C8174	Other Hodgkin lymphoma, lymph nodes of axilla and upper limb
Hematologic	C8175	Other Hodgkin lymphoma, nodes of ing region and lower limb
Hematologic	C8176	Other Hodgkin lymphoma, intrapelvic lymph nodes
Hematologic	C8177	Other Hodgkin lymphoma, spleen
Hematologic	C8178	Other Hodgkin lymphoma, lymph nodes of multiple sites
Hematologic	C8179	Other Hodgkin lymphoma, extranodal and solid organ sites
Hematologic	C8190	Hodgkin lymphoma, unspecified, unspecified site
Hematologic	C8191	Hodgkin lymphoma, unsp, lymph nodes of head, face, and neck
Hematologic	C8192	Hodgkin lymphoma, unspecified, intrathoracic lymph nodes
Hematologic	C8193	Hodgkin lymphoma, unspecified, intra-abdominal lymph nodes
Hematologic	C8194	Hodgkin lymphoma, unsp, lymph nodes of axilla and upper limb
Hematologic	C8195	Hodgkin lymphoma, unsp, nodes of ing region and lower limb
Hematologic	C8196	Hodgkin lymphoma, unspecified, intrapelvic lymph nodes
Hematologic	C8197	Hodgkin lymphoma, unspecified, spleen
Hematologic	C8198	Hodgkin lymphoma, unspecified, lymph nodes of multiple sites
Hematologic	C8199	Hodgkin lymphoma, unsp, extranodal and solid organ sites
Hematologic	C8200	Follicular lymphoma grade I, unspecified site
Hematologic	C8201	Follicular lymphoma grade I, nodes of head, face, and neck
Hematologic	C8202	Follicular lymphoma grade I, intrathoracic lymph nodes
Hematologic	C8203	Follicular lymphoma grade I, intra-abdominal lymph nodes
Hematologic	C8204	Follicular lymphoma grade I, nodes of axilla and upper limb
Hematologic	C8205	Foliclar lymph grade I, nodes of ing region and lower limb
Hematologic	C8206	Follicular lymphoma grade I, intrapelvic lymph nodes
Hematologic	C8207	Follicular lymphoma grade I, spleen
Hematologic	C8208	Follicular lymphoma grade I, lymph nodes of multiple sites
Hematologic	C8209	Follicular lymphoma grade I, extrnod and solid organ sites
Hematologic	C8210	Follicular lymphoma grade II, unspecified site
Hematologic	C8211	Follicular lymphoma grade II, nodes of head, face, and neck
Hematologic	C8212	Follicular lymphoma grade II, intrathoracic lymph nodes
Hematologic	C8213	Follicular lymphoma grade II, intra-abdominal lymph nodes
Hematologic	C8214	Follicular lymphoma grade II, nodes of axilla and upper limb
Hematologic	C8215	Foliclar lymph grade II, nodes of ing region and lower limb
Hematologic	C8216	Follicular lymphoma grade II, intrapelvic lymph nodes
Hematologic	C8217	Follicular lymphoma grade II, spleen
Hematologic	C8218	Follicular lymphoma grade II, lymph nodes of multiple sites
Hematologic	C8219	Follicular lymphoma grade II, extrnod and solid organ sites
Hematologic	C8220	Follicular lymphoma grade III, unspecified, unspecified site
Hematologic	C8221	Foliclar lymph grade III, unsp, nodes of head, face, and nk
Hematologic	C8222	Follicular lymphoma grade III, unsp, intrathorac lymph nodes
Hematologic	C8223	Follicular lymphoma grade III, unsp, intra-abd lymph nodes
Hematologic	C8224	Foliclar lymph grade III, unsp, nodes of axla and upper limb
Hematologic	C8225	Foliclar lymph grade III, unsp, nodes of ing rgn and low lmb
Hematologic	C8226	Follicular lymphoma grade III, unsp, intrapelvic lymph nodes
Hematologic	C8227	Follicular lymphoma grade III, unspecified, spleen
Hematologic	C8228	Follicular lymphoma grade III, unsp, lymph nodes mult site
Hematologic	C8229	Foliclar lymph grade III, unsp, extrnod and solid org sites
Hematologic	C8230	Follicular lymphoma grade IIIa, unspecified site
Hematologic	C8231	Foliclar lymphoma grade IIIa, nodes of head, face, and neck
Hematologic	C8232	Follicular lymphoma grade IIIa, intrathoracic lymph nodes
Hematologic	C8233	Follicular lymphoma grade IIIa, intra-abdominal lymph nodes
Hematologic	C8234	Foliclar lymphoma grade IIIa, nodes of axilla and upper limb
Hematologic	C8235	Foliclar lymph grade IIIa, nodes of ing rgn and lower limb
Hematologic	C8236	Follicular lymphoma grade IIIa, intrapelvic lymph nodes
Hematologic	C8237	Follicular lymphoma grade IIIa, spleen
Hematologic	C8238	Follicular lymphoma grade IIIa, lymph nodes mult site
Hematologic	C8239	Foliclar lymphoma grade IIIa, extrnod and solid organ sites
Hematologic	C8240	Follicular lymphoma grade IIIb, unspecified site
Hematologic	C8241	Foliclar lymphoma grade IIIb, nodes of head, face, and neck
Hematologic	C8242	Follicular lymphoma grade IIIb, intrathoracic lymph nodes
Hematologic	C8243	Follicular lymphoma grade IIIb, intra-abdominal lymph nodes
Hematologic	C8244	Foliclar lymphoma grade IIIb, nodes of axilla and upper limb
Hematologic	C8245	Foliclar lymph grade IIIb, nodes of ing rgn and lower limb
Hematologic	C8246	Follicular lymphoma grade IIIb, intrapelvic lymph nodes
Hematologic	C8247	Follicular lymphoma grade IIIb, spleen
Hematologic	C8248	Follicular lymphoma grade IIIb, lymph nodes mult site
Hematologic	C8249	Foliclar lymphoma grade IIIb, extrnod and solid organ sites
Hematologic	C8250	Diffuse follicle center lymphoma, unspecified site
Hematologic	C8251	Diffuse folicl center lymph, nodes of head, face, and neck
Hematologic	C8252	Diffuse follicle center lymphoma, intrathoracic lymph nodes
Hematologic	C8253	Diffuse follicle center lymphoma, intra-abd lymph nodes
Hematologic	C8254	Diffuse folicl center lymph, nodes of axilla and upper limb
Hematologic	C8255	Diffus folicl cntr lymph, nodes of ing region and lower limb
Hematologic	C8256	Diffuse follicle center lymphoma, intrapelvic lymph nodes
Hematologic	C8257	Diffuse follicle center lymphoma, spleen
Hematologic	C8258	Diffuse follicle center lymphoma, lymph nodes mult site
Hematologic	C8259	Diffuse folicl center lymph, extrnod and solid organ sites
Hematologic	C8260	Cutaneous follicle center lymphoma, unspecified site
Hematologic	C8261	Cutan folicl center lymphoma, nodes of head, face, and neck
Hematologic	C8262	Cutaneous follicle center lymphoma, intrathorac lymph nodes
Hematologic	C8263	Cutaneous follicle center lymphoma, intra-abd lymph nodes
Hematologic	C8264	Cutan folicl center lymphoma, nodes of axilla and upper limb
Hematologic	C8265	Cutan folicl cntr lymph, nodes of ing region and lower limb
Hematologic	C8266	Cutaneous follicle center lymphoma, intrapelvic lymph nodes
Hematologic	C8267	Cutaneous follicle center lymphoma, spleen
Hematologic	C8268	Cutaneous follicle center lymphoma, lymph nodes mult site
Hematologic	C8269	Cutan folicl center lymphoma, extrnod and solid organ sites
Hematologic	C8280	Other types of follicular lymphoma, unspecified site
Hematologic	C8281	Oth types of foliclar lymph, nodes of head, face, and neck
Hematologic	C8282	Oth types of follicular lymphoma, intrathoracic lymph nodes
Hematologic	C8283	Oth types of follicular lymphoma, intra-abd lymph nodes
Hematologic	C8284	Oth types of foliclar lymph, nodes of axilla and upper limb
Hematologic	C8285	Oth types of foliclar lymph, nodes of ing rgn and lower limb
Hematologic	C8286	Other types of follicular lymphoma, intrapelvic lymph nodes
Hematologic	C8287	Other types of follicular lymphoma, spleen
Hematologic	C8288	Oth types of follicular lymphoma, lymph nodes mult site
Hematologic	C8289	Oth types of foliclar lymph, extrnod and solid organ sites
Hematologic	C8290	Follicular lymphoma, unspecified, unspecified site
Hematologic	C8291	Follicular lymphoma, unsp, nodes of head, face, and neck
Hematologic	C8292	Follicular lymphoma, unspecified, intrathoracic lymph nodes
Hematologic	C8293	Follicular lymphoma, unsp, intra-abdominal lymph nodes
Hematologic	C8294	Follicular lymphoma, unsp, nodes of axilla and upper limb
Hematologic	C8295	Foliclar lymphoma, unsp, nodes of ing region and lower limb
Hematologic	C8296	Follicular lymphoma, unspecified, intrapelvic lymph nodes
Hematologic	C8297	Follicular lymphoma, unspecified, spleen
Hematologic	C8298	Follicular lymphoma, unsp, lymph nodes of multiple sites
Hematologic	C8299	Follicular lymphoma, unsp, extranodal and solid organ sites
Hematologic	C8300	Small cell B-cell lymphoma, unspecified site
Hematologic	C8301	Small cell B-cell lymphoma, nodes of head, face, and neck
Hematologic	C8302	Small cell B-cell lymphoma, intrathoracic lymph nodes
Hematologic	C8303	Small cell B-cell lymphoma, intra-abdominal lymph nodes
Hematologic	C8304	Small cell B-cell lymphoma, nodes of axilla and upper limb
Hematologic	C8305	Small cell B-cell lymph, nodes of ing region and lower limb
Hematologic	C8306	Small cell B-cell lymphoma, intrapelvic lymph nodes
Hematologic	C8307	Small cell B-cell lymphoma, spleen
Hematologic	C8308	Small cell B-cell lymphoma, lymph nodes of multiple sites
Hematologic	C8309	Small cell B-cell lymphoma, extranodal and solid organ sites
Hematologic	C8310	Mantle cell lymphoma, unspecified site
Hematologic	C8311	Mantle cell lymphoma, lymph nodes of head, face, and neck
Hematologic	C8312	Mantle cell lymphoma, intrathoracic lymph nodes
Hematologic	C8313	Mantle cell lymphoma, intra-abdominal lymph nodes
Hematologic	C8314	Mantle cell lymphoma, lymph nodes of axilla and upper limb
Hematologic	C8315	Mantle cell lymphoma, nodes of ing region and lower limb
Hematologic	C8316	Mantle cell lymphoma, intrapelvic lymph nodes
Hematologic	C8317	Mantle cell lymphoma, spleen
Hematologic	C8318	Mantle cell lymphoma, lymph nodes of multiple sites
Hematologic	C8319	Mantle cell lymphoma, extranodal and solid organ sites
Hematologic	C8330	Diffuse large B-cell lymphoma, unspecified site
Hematologic	C8331	Diffuse large B-cell lymphoma, nodes of head, face, and neck
Hematologic	C8332	Diffuse large B-cell lymphoma, intrathoracic lymph nodes
Hematologic	C8333	Diffuse large B-cell lymphoma, intra-abdominal lymph nodes
Hematologic	C8334	Diffuse large B-cell lymph, nodes of axilla and upper limb
Hematologic	C8335	Diffus large B-cell lymph, nodes of ing rgn and lower limb
Hematologic	C8336	Diffuse large B-cell lymphoma, intrapelvic lymph nodes
Hematologic	C8337	Diffuse large B-cell lymphoma, spleen
Hematologic	C8338	Diffuse large B-cell lymphoma, lymph nodes of multiple sites
Hematologic	C8339	Diffuse large B-cell lymphoma, extrnod and solid organ sites
Hematologic	C8350	Lymphoblastic (diffuse) lymphoma, unspecified site
Hematologic	C8351	Lymphoblastic lymphoma, nodes of head, face, and neck
Hematologic	C8352	Lymphoblastic (diffuse) lymphoma, intrathoracic lymph nodes
Hematologic	C8353	Lymphoblastic (diffuse) lymphoma, intra-abd lymph nodes
Hematologic	C8354	Lymphoblastic lymphoma, nodes of axilla and upper limb
Hematologic	C8355	Lymphoblastic lymphoma, nodes of ing region and lower limb
Hematologic	C8356	Lymphoblastic (diffuse) lymphoma, intrapelvic lymph nodes
Hematologic	C8357	Lymphoblastic (diffuse) lymphoma, spleen
Hematologic	C8358	Lymphoblastic (diffuse) lymphoma, lymph nodes mult site
Hematologic	C8359	Lymphoblastic lymphoma, extrnod and solid organ sites
Hematologic	C8370	Burkitt lymphoma, unspecified site
Hematologic	C8371	Burkitt lymphoma, lymph nodes of head, face, and neck
Hematologic	C8372	Burkitt lymphoma, intrathoracic lymph nodes
Hematologic	C8373	Burkitt lymphoma, intra-abdominal lymph nodes
Hematologic	C8374	Burkitt lymphoma, lymph nodes of axilla and upper limb
Hematologic	C8375	Burkitt lymphoma, nodes of inguinal region and lower limb
Hematologic	C8376	Burkitt lymphoma, intrapelvic lymph nodes
Hematologic	C8377	Burkitt lymphoma, spleen
Hematologic	C8378	Burkitt lymphoma, lymph nodes of multiple sites
Hematologic	C8379	Burkitt lymphoma, extranodal and solid organ sites
Hematologic	C8380	Other non-follicular lymphoma, unspecified site
Hematologic	C8381	Oth non-follic lymphoma, lymph nodes of head, face, and neck
Hematologic	C8382	Other non-follicular lymphoma, intrathoracic lymph nodes
Hematologic	C8383	Other non-follicular lymphoma, intra-abdominal lymph nodes
Hematologic	C8384	Oth non-follic lymphoma, nodes of axilla and upper limb
Hematologic	C8385	Oth non-follic lymphoma, nodes of ing region and lower limb
Hematologic	C8386	Other non-follicular lymphoma, intrapelvic lymph nodes
Hematologic	C8387	Other non-follicular lymphoma, spleen
Hematologic	C8388	Other non-follicular lymphoma, lymph nodes of multiple sites
Hematologic	C8389	Oth non-follic lymphoma, extranodal and solid organ sites
Hematologic	C8390	Non-follicular (diffuse) lymphoma, unsp, unspecified site
Hematologic	C8391	Non-follic lymphoma, unsp, nodes of head, face, and neck
Hematologic	C8392	Non-follic (diffuse) lymphoma, unsp, intrathorac lymph nodes
Hematologic	C8393	Non-follic (diffuse) lymphoma, unsp, intra-abd lymph nodes
Hematologic	C8394	Non-follic lymphoma, unsp, nodes of axilla and upper limb
Hematologic	C8395	Non-follic lymph, unsp, nodes of ing region and lower limb
Hematologic	C8396	Non-follic (diffuse) lymphoma, unsp, intrapelvic lymph nodes
Hematologic	C8397	Non-follicular (diffuse) lymphoma, unspecified, spleen
Hematologic	C8398	Non-follic (diffuse) lymphoma, unsp, lymph nodes mult site
Hematologic	C8399	Non-follic lymphoma, unsp, extrnod and solid organ sites
Hematologic	C8400	Mycosis fungoides, unspecified site
Hematologic	C8401	Mycosis fungoides, lymph nodes of head, face, and neck
Hematologic	C8402	Mycosis fungoides, intrathoracic lymph nodes
Hematologic	C8403	Mycosis fungoides, intra-abdominal lymph nodes
Hematologic	C8404	Mycosis fungoides, lymph nodes of axilla and upper limb
Hematologic	C8405	Mycosis fungoides, nodes of inguinal region and lower limb
Hematologic	C8406	Mycosis fungoides, intrapelvic lymph nodes
Hematologic	C8407	Mycosis fungoides, spleen
Hematologic	C8408	Mycosis fungoides, lymph nodes of multiple sites
Hematologic	C8409	Mycosis fungoides, extranodal and solid organ sites
Hematologic	C8410	Sezary disease, unspecified site
Hematologic	C8411	Sezary disease, lymph nodes of head, face, and neck
Hematologic	C8412	Sezary disease, intrathoracic lymph nodes
Hematologic	C8413	Sezary disease, intra-abdominal lymph nodes
Hematologic	C8414	Sezary disease, lymph nodes of axilla and upper limb
Hematologic	C8415	Sezary disease, nodes of inguinal region and lower limb
Hematologic	C8416	Sezary disease, intrapelvic lymph nodes
Hematologic	C8417	Sezary disease, spleen
Hematologic	C8418	Sezary disease, lymph nodes of multiple sites
Hematologic	C8419	Sezary disease, extranodal and solid organ sites
Hematologic	C8440	Peripheral T-cell lymphoma, not classified, unspecified site
Hematologic	C8441	Prph T-cell lymph, not class, nodes of head, face, and neck
Hematologic	C8442	Peripheral T-cell lymphoma, not class, intrathorac nodes
Hematologic	C8443	Peripheral T-cell lymphoma, not classified, intra-abd nodes
Hematologic	C8444	Prph T-cell lymph, not class, nodes of axilla and upper limb
Hematologic	C8445	Prph T-cell lymph, not class, nodes of ing rgn and low limb
Hematologic	C8446	Peripheral T-cell lymphoma, not classified, intrapelv nodes
Hematologic	C8447	Peripheral T-cell lymphoma, not classified, spleen
Hematologic	C8448	Peripheral T-cell lymphoma, not classified, nodes mult site
Hematologic	C8449	Prph T-cell lymph, not class, extrnod and solid organ sites
Hematologic	C8460	Anaplastic large cell lymphoma, ALK-positive, unsp site
Hematologic	C8461	Anaplstc lg cell lymph, ALK-pos, nodes of head, face, and nk
Hematologic	C8462	Anaplastic large cell lymphoma, ALK-pos, intrathorac nodes
Hematologic	C8463	Anaplastic large cell lymphoma, ALK-pos, intra-abd nodes
Hematologic	C8464	Anaplstc lg cell lymph, ALK-pos, nodes of axla and upr limb
Hematologic	C8465	Anaplstc lg cell lymph, ALK-pos, nodes of ing rgn & low lmb
Hematologic	C8466	Anaplastic large cell lymphoma, ALK-pos, intrapelv nodes
Hematologic	C8467	Anaplastic large cell lymphoma, ALK-positive, spleen
Hematologic	C8468	Anaplastic large cell lymphoma, ALK-pos, nodes mult site
Hematologic	C8469	Anaplstc lg cell lymph, ALK-pos, extrnod and solid org sites
Hematologic	C8470	Anaplastic large cell lymphoma, ALK-negative, unsp site
Hematologic	C8471	Anaplstc lg cell lymph, ALK-neg, nodes of head, face, and nk
Hematologic	C8472	Anaplastic large cell lymphoma, ALK-neg, intrathorac nodes
Hematologic	C8473	Anaplastic large cell lymphoma, ALK-neg, intra-abd nodes
Hematologic	C8474	Anaplstc lg cell lymph, ALK-neg, nodes of axla and upr limb
Hematologic	C8475	Anaplstc lg cell lymph, ALK-neg, nodes of ing rgn & low lmb
Hematologic	C8476	Anaplastic large cell lymphoma, ALK-neg, intrapelv nodes
Hematologic	C8477	Anaplastic large cell lymphoma, ALK-negative, spleen
Hematologic	C8478	Anaplastic large cell lymphoma, ALK-neg, nodes mult site
Hematologic	C8479	Anaplstc lg cell lymph, ALK-neg, extrnod and solid org sites
Hematologic	C8490	Mature T/NK-cell lymphomas, unspecified, unspecified site
Hematologic	C8491	Mature T/NK-cell lymph, unsp, nodes of head, face, and neck
Hematologic	C8492	Mature T/NK-cell lymphomas, unsp, intrathoracic lymph nodes
Hematologic	C8493	Mature T/NK-cell lymphomas, unsp, intra-abd lymph nodes
Hematologic	C8494	Mature T/NK-cell lymph, unsp, nodes of axilla and upper limb
Hematologic	C8495	Mature T/NK-cell lymph, unsp, nodes of ing rgn and low limb
Hematologic	C8496	Mature T/NK-cell lymphomas, unsp, intrapelvic lymph nodes
Hematologic	C8497	Mature T/NK-cell lymphomas, unspecified, spleen
Hematologic	C8498	Mature T/NK-cell lymphomas, unsp, lymph nodes mult site
Hematologic	C8499	Mature T/NK-cell lymph, unsp, extrnod and solid organ sites
Hematologic	C84A0	Cutaneous T-cell lymphoma, unspecified, unspecified site
Hematologic	C84A1	Cutan T-cell lymphoma, unsp nodes of head, face, and neck
Hematologic	C84A2	Cutaneous T-cell lymphoma, unsp, intrathoracic lymph nodes
Hematologic	C84A3	Cutaneous T-cell lymphoma, unsp, intra-abdominal lymph nodes
Hematologic	C84A4	Cutan T-cell lymphoma, unsp, nodes of axilla and upper limb
Hematologic	C84A5	Cutan T-cell lymph, unsp, nodes of ing region and lower limb
Hematologic	C84A6	Cutaneous T-cell lymphoma, unsp, intrapelvic lymph nodes
Hematologic	C84A7	Cutaneous T-cell lymphoma, unspecified, spleen
Hematologic	C84A8	Cutaneous T-cell lymphoma, unsp, lymph nodes mult site
Hematologic	C84A9	Cutan T-cell lymphoma, unsp, extrnod and solid organ sites
Hematologic	C84Z0	Other mature T/NK-cell lymphomas, unspecified site
Hematologic	C84Z1	Oth mature T/NK-cell lymph, nodes of head, face, and neck
Hematologic	C84Z2	Other mature T/NK-cell lymphomas, intrathoracic lymph nodes
Hematologic	C84Z3	Oth mature T/NK-cell lymphomas, intra-abdominal lymph nodes
Hematologic	C84Z4	Oth mature T/NK-cell lymph, nodes of axilla and upper limb
Hematologic	C84Z5	Oth mature T/NK-cell lymph, nodes of ing rgn and lower limb
Hematologic	C84Z6	Other mature T/NK-cell lymphomas, intrapelvic lymph nodes
Hematologic	C84Z7	Other mature T/NK-cell lymphomas, spleen
Hematologic	C84Z8	Oth mature T/NK-cell lymphomas, lymph nodes mult site
Hematologic	C84Z9	Oth mature T/NK-cell lymph, extrnod and solid organ sites
Hematologic	C8510	Unspecified B-cell lymphoma, unspecified site
Hematologic	C8511	Unsp B-cell lymphoma, lymph nodes of head, face, and neck
Hematologic	C8512	Unspecified B-cell lymphoma, intrathoracic lymph nodes
Hematologic	C8513	Unspecified B-cell lymphoma, intra-abdominal lymph nodes
Hematologic	C8514	Unsp B-cell lymphoma, lymph nodes of axilla and upper limb
Hematologic	C8515	Unsp B-cell lymphoma, nodes of ing region and lower limb
Hematologic	C8516	Unspecified B-cell lymphoma, intrapelvic lymph nodes
Hematologic	C8517	Unspecified B-cell lymphoma, spleen
Hematologic	C8518	Unspecified B-cell lymphoma, lymph nodes of multiple sites
Hematologic	C8519	Unsp B-cell lymphoma, extranodal and solid organ sites
Hematologic	C8520	Mediastinal (thymic) large B-cell lymphoma, unspecified site
Hematologic	C8521	Mediastnl large B-cell lymph, nodes of head, face, and neck
Hematologic	C8522	Mediastnl (thymic) large B-cell lymphoma, intrathorac nodes
Hematologic	C8523	Mediastinal (thymic) large B-cell lymphoma, intra-abd nodes
Hematologic	C8524	Mediastnl large B-cell lymph, nodes of axilla and upper limb
Hematologic	C8525	Mediastnl lg B-cell lymph, nodes of ing rgn and lower limb
Hematologic	C8526	Mediastinal (thymic) large B-cell lymphoma, intrapelv nodes
Hematologic	C8527	Mediastinal (thymic) large B-cell lymphoma, spleen
Hematologic	C8528	Mediastinal (thymic) large B-cell lymphoma, nodes mult site
Hematologic	C8529	Mediastnl large B-cell lymph, extrnod and solid organ sites
Hematologic	C8580	Oth types of non-Hodgkin lymphoma, unspecified site
Hematologic	C8581	Oth types of non-hodg lymph, nodes of head, face, and neck
Hematologic	C8582	Oth types of non-Hodgkin lymphoma, intrathoracic lymph nodes
Hematologic	C8583	Oth types of non-Hodgkin lymphoma, intra-abd lymph nodes
Hematologic	C8584	Oth types of non-hodg lymph, nodes of axilla and upper limb
Hematologic	C8585	Oth types of non-hodg lymph, nodes of ing rgn and lower limb
Hematologic	C8586	Oth types of non-Hodgkin lymphoma, intrapelvic lymph nodes
Hematologic	C8587	Other specified types of non-Hodgkin lymphoma, spleen
Hematologic	C8588	Oth types of non-Hodgkin lymphoma, lymph nodes mult site
Hematologic	C8589	Oth types of non-hodg lymph, extrnod and solid organ sites
Hematologic	C8590	Non-Hodgkin lymphoma, unspecified, unspecified site
Hematologic	C8591	Non-Hodgkin lymphoma, unsp, nodes of head, face, and neck
Hematologic	C8592	Non-Hodgkin lymphoma, unspecified, intrathoracic lymph nodes
Hematologic	C8593	Non-Hodgkin lymphoma, unsp, intra-abdominal lymph nodes
Hematologic	C8594	Non-Hodgkin lymphoma, unsp, nodes of axilla and upper limb
Hematologic	C8595	Non-hodg lymphoma, unsp, nodes of ing region and lower limb
Hematologic	C8596	Non-Hodgkin lymphoma, unspecified, intrapelvic lymph nodes
Hematologic	C8597	Non-Hodgkin lymphoma, unspecified, spleen
Hematologic	C8598	Non-Hodgkin lymphoma, unsp, lymph nodes of multiple sites
Hematologic	C8599	Non-Hodgkin lymphoma, unsp, extranodal and solid organ sites
Hematologic	C860	Extranodal NK/T-cell lymphoma, nasal type
Hematologic	C861	Hepatosplenic T-cell lymphoma
Hematologic	C862	Enteropathy-type (intestinal) T-cell lymphoma
Hematologic	C863	Subcutaneous panniculitis-like T-cell lymphoma
Hematologic	C864	Blastic NK-cell lymphoma
Hematologic	C865	Angioimmunoblastic T-cell lymphoma
Hematologic	C866	Primary cutaneous CD30-positive T-cell proliferations
Hematologic	C880	Waldenstrom macroglobulinemia
Hematologic	C882	Heavy chain disease
Hematologic	C883	Immunoproliferative small intestinal disease
Hematologic	C884	Extrnod mrgnl zn B-cell lymph of mucosa-assoc lymphoid tiss
Hematologic	C888	Other malignant immunoproliferative diseases
Hematologic	C889	Malignant immunoproliferative disease, unspecified
Hematologic	C9000	Multiple myeloma not having achieved remission
Hematologic	C9001	Multiple myeloma in remission
Hematologic	C9002	Multiple myeloma in relapse
Hematologic	C9010	Plasma cell leukemia not having achieved remission
Hematologic	C9011	Plasma cell leukemia in remission
Hematologic	C9012	Plasma cell leukemia in relapse
Hematologic	C9020	Extramedullary plasmacytoma not having achieved remission
Hematologic	C9021	Extramedullary plasmacytoma in remission
Hematologic	C9022	Extramedullary plasmacytoma in relapse
Hematologic	C9030	Solitary plasmacytoma not having achieved remission
Hematologic	C9031	Solitary plasmacytoma in remission
Hematologic	C9032	Solitary plasmacytoma in relapse
Hematologic	C9100	Acute lymphoblastic leukemia not having achieved remission
Hematologic	C9101	Acute lymphoblastic leukemia, in remission
Hematologic	C9102	Acute lymphoblastic leukemia, in relapse
Hematologic	C9110	Chronic lymphocytic leuk of B-cell type not achieve remis
Hematologic	C9111	Chronic lymphocytic leukemia of B-cell type in remission
Hematologic	C9112	Chronic lymphocytic leukemia of B-cell type in relapse
Hematologic	C9130	Prolymphocytic leukemia of B-cell type not achieve remission
Hematologic	C9131	Prolymphocytic leukemia of B-cell type, in remission
Hematologic	C9132	Prolymphocytic leukemia of B-cell type, in relapse
Hematologic	C9140	Hairy cell leukemia not having achieved remission
Hematologic	C9141	Hairy cell leukemia, in remission
Hematologic	C9142	Hairy cell leukemia, in relapse
Hematologic	C9150	Adult T-cell lymph/leuk (HTLV-1-assoc) not achieve remission
Hematologic	C9151	Adult T-cell lymphoma/leukemia (HTLV-1-assoc), in remission
Hematologic	C9152	Adult T-cell lymphoma/leukemia (HTLV-1-assoc), in relapse
Hematologic	C9160	Prolymphocytic leukemia of T-cell type not achieve remission
Hematologic	C9161	Prolymphocytic leukemia of T-cell type, in remission
Hematologic	C9162	Prolymphocytic leukemia of T-cell type, in relapse
Hematologic	C9190	Lymphoid leukemia, unspecified not having achieved remission
Hematologic	C9191	Lymphoid leukemia, unspecified, in remission
Hematologic	C9192	Lymphoid leukemia, unspecified, in relapse
Hematologic	C91A0	Mature B-cell leukemia Burkitt-type not achieve remission
Hematologic	C91A1	Mature B-cell leukemia Burkitt-type, in remission
Hematologic	C91A2	Mature B-cell leukemia Burkitt-type, in relapse
Hematologic	C91Z0	Other lymphoid leukemia not having achieved remission
Hematologic	C91Z1	Other lymphoid leukemia, in remission
Hematologic	C91Z2	Other lymphoid leukemia, in relapse
Hematologic	C9200	Acute myeloblastic leukemia, not having achieved remission
Hematologic	C9201	Acute myeloblastic leukemia, in remission
Hematologic	C9202	Acute myeloblastic leukemia, in relapse
Hematologic	C9210	Chronic myeloid leuk, BCR/ABL-positive, not achieve remis
Hematologic	C9211	Chronic myeloid leukemia, BCR/ABL-positive, in remission
Hematologic	C9212	Chronic myeloid leukemia, BCR/ABL-positive, in relapse
Hematologic	C9220	Atyp chronic myeloid leuk, BCR/ABL-neg, not achieve remis
Hematologic	C9221	Atypical chronic myeloid leukemia, BCR/ABL-neg, in remission
Hematologic	C9222	Atypical chronic myeloid leukemia, BCR/ABL-neg, in relapse
Hematologic	C9230	Myeloid sarcoma, not having achieved remission
Hematologic	C9231	Myeloid sarcoma, in remission
Hematologic	C9232	Myeloid sarcoma, in relapse
Hematologic	C9240	Acute promyelocytic leukemia, not having achieved remission
Hematologic	C9241	Acute promyelocytic leukemia, in remission
Hematologic	C9242	Acute promyelocytic leukemia, in relapse
Hematologic	C9250	Acute myelomonocytic leukemia, not having achieved remission
Hematologic	C9251	Acute myelomonocytic leukemia, in remission
Hematologic	C9252	Acute myelomonocytic leukemia, in relapse
Hematologic	C9260	Acute myeloid leukemia w 11q23-abnormality not achieve remis
Hematologic	C9261	Acute myeloid leukemia with 11q23-abnormality in remission
Hematologic	C9262	Acute myeloid leukemia with 11q23-abnormality in relapse
Hematologic	C9290	Myeloid leukemia, unspecified, not having achieved remission
Hematologic	C9291	Myeloid leukemia, unspecified in remission
Hematologic	C9292	Myeloid leukemia, unspecified in relapse
Hematologic	C92A0	Acute myeloid leuk w multilin dysplasia, not achieve remis
Hematologic	C92A1	Acute myeloid leukemia w multilin dysplasia, in remission
Hematologic	C92A2	Acute myeloid leukemia w multilineage dysplasia, in relapse
Hematologic	C92Z0	Other myeloid leukemia not having achieved remission
Hematologic	C92Z1	Other myeloid leukemia, in remission
Hematologic	C92Z2	Other myeloid leukemia, in relapse
Hematologic	C9300	Acute monoblastic/monocytic leukemia, not achieve remission
Hematologic	C9301	Acute monoblastic/monocytic leukemia, in remission
Hematologic	C9302	Acute monoblastic/monocytic leukemia, in relapse
Hematologic	C9310	Chronic myelomonocytic leukemia not achieve remission
Hematologic	C9311	Chronic myelomonocytic leukemia, in remission
Hematologic	C9312	Chronic myelomonocytic leukemia, in relapse
Hematologic	C9330	Juvenile myelomonocytic leukemia, not achieve remission
Hematologic	C9331	Juvenile myelomonocytic leukemia, in remission
Hematologic	C9332	Juvenile myelomonocytic leukemia, in relapse
Hematologic	C9390	Monocytic leukemia, unsp, not having achieved remission
Hematologic	C9391	Monocytic leukemia, unspecified in remission
Hematologic	C9392	Monocytic leukemia, unspecified in relapse
Hematologic	C93Z0	Other monocytic leukemia, not having achieved remission
Hematologic	C93Z1	Other monocytic leukemia, in remission
Hematologic	C93Z2	Other monocytic leukemia, in relapse
Hematologic	C9400	Acute erythroid leukemia, not having achieved remission
Hematologic	C9401	Acute erythroid leukemia, in remission
Hematologic	C9402	Acute erythroid leukemia, in relapse
Hematologic	C9420	Acute megakaryoblastic leukemia not achieve remission
Hematologic	C9421	Acute megakaryoblastic leukemia, in remission
Hematologic	C9422	Acute megakaryoblastic leukemia, in relapse
Hematologic	C9430	Mast cell leukemia not having achieved remission
Hematologic	C9431	Mast cell leukemia, in remission
Hematologic	C9432	Mast cell leukemia, in relapse
Hematologic	C9440	Acute panmyelosis w myelofibrosis not achieve remission
Hematologic	C9441	Acute panmyelosis with myelofibrosis, in remission
Hematologic	C9442	Acute panmyelosis with myelofibrosis, in relapse
Hematologic	C946	Myelodysplastic disease, not classified
Hematologic	C9480	Other specified leukemias not having achieved remission
Hematologic	C9481	Other specified leukemias, in remission
Hematologic	C9482	Other specified leukemias, in relapse
Hematologic	C9500	Acute leukemia of unsp cell type not achieve remission
Hematologic	C9501	Acute leukemia of unspecified cell type, in remission
Hematologic	C9502	Acute leukemia of unspecified cell type, in relapse
Hematologic	C9510	Chronic leukemia of unsp cell type not achieve remission
Hematologic	C9511	Chronic leukemia of unspecified cell type, in remission
Hematologic	C9512	Chronic leukemia of unspecified cell type, in relapse
Hematologic	C9590	Leukemia, unspecified not having achieved remission
Hematologic	C9591	Leukemia, unspecified, in remission
Hematologic	C9592	Leukemia, unspecified, in relapse
Hematologic	C960	Multifocal and multisystemic Langerhans-cell histiocytosis
Hematologic	C9620	Malignant mast cell neoplasm, unspecified
Hematologic	C9621	Aggressive systemic mastocytosis
Hematologic	C9622	Mast cell sarcoma
Hematologic	C9629	Other malignant mast cell neoplasm
Hematologic	C964	Sarcoma of dendritic cells (accessory cells)
Hematologic	C965	Multifocal and unisystemic Langerhans-cell histiocytosis
Hematologic	C966	Unifocal Langerhans-cell histiocytosis
Hematologic	C969	Malig neoplm of lymphoid, hematpoetc and rel tissue, unsp
Hematologic	C96A	Histiocytic sarcoma
Hematologic	C96Z	Oth malig neoplm of lymphoid, hematpoetc and related tissue
Hematologic	D460	Refractory anemia without ring sideroblasts, so stated
Hematologic	D461	Refractory anemia with ring sideroblasts
Hematologic	D4620	Refractory anemia with excess of blasts, unspecified
Hematologic	D4621	Refractory anemia with excess of blasts 1
Hematologic	D4622	Refractory anemia with excess of blasts 2
Hematologic	D464	Refractory anemia, unspecified
Hematologic	D469	Myelodysplastic syndrome, unspecified
Hematologic	D46A	Refractory cytopenia with multilineage dysplasia
Hematologic	D46B	Refract cytopenia w multilin dysplasia and ring sideroblasts
Hematologic	D46C	Myelodysplastic syndrome w isolated del(5q) chromsoml abnlt
Hematologic	D46Z	Other myelodysplastic syndromes
Hematologic	D4701	Cutaneous mastocytosis
Hematologic	D4702	Systemic mastocytosis
Hematologic	D4709	Other mast cell neoplasms of uncertain behavior
Hematologic	D471	Chronic myeloproliferative disease
Hematologic	D472	Monoclonal gammopathy
Hematologic	D473	Essential (hemorrhagic) thrombocythemia
Hematologic	D474	Osteomyelofibrosis
Hematologic	D479	Neoplm of uncrt behav of lymphoid,hematpoetc & rel tiss,unsp
Hematologic	D47Z1	Post-transplant lymphoproliferative disorder (PTLD)
Hematologic	D47Z2	Castleman disease
Hematologic	D47Z9	Oth neoplm of uncrt behav of lymphoid, hematpoetc & rel tiss
Hematologic	D550	Anemia due to glucose-6-phosphate dehydrogenase deficiency
Hematologic	D551	Anemia due to other disorders of glutathione metabolism
Hematologic	D552	Anemia due to disorders of glycolytic enzymes
Hematologic	D553	Anemia due to disorders of nucleotide metabolism
Hematologic	D558	Other anemias due to enzyme disorders
Hematologic	D559	Anemia due to enzyme disorder, unspecified
Hematologic	D560	Alpha thalassemia
Hematologic	D561	Beta thalassemia
Hematologic	D562	Delta-beta thalassemia
Hematologic	D563	Thalassemia minor
Hematologic	D564	Hereditary persistence of fetal hemoglobin [HPFH]
Hematologic	D565	Hemoglobin E-beta thalassemia
Hematologic	D568	Other thalassemias
Hematologic	D569	Thalassemia, unspecified
Hematologic	D5700	Hb-SS disease with crisis, unspecified
Hematologic	D5701	Hb-SS disease with acute chest syndrome
Hematologic	D5702	Hb-SS disease with splenic sequestration
Hematologic	D571	Sickle-cell disease without crisis
Hematologic	D5720	Sickle-cell/Hb-C disease without crisis
Hematologic	D57211	Sickle-cell/Hb-C disease with acute chest syndrome
Hematologic	D57212	Sickle-cell/Hb-C disease with splenic sequestration
Hematologic	D57219	Sickle-cell/Hb-C disease with crisis, unspecified
Hematologic	D573	Sickle-cell trait
Hematologic	D5740	Sickle-cell thalassemia without crisis
Hematologic	D57411	Sickle-cell thalassemia with acute chest syndrome
Hematologic	D57412	Sickle-cell thalassemia with splenic sequestration
Hematologic	D57419	Sickle-cell thalassemia with crisis, unspecified
Hematologic	D5780	Other sickle-cell disorders without crisis
Hematologic	D57811	Other sickle-cell disorders with acute chest syndrome
Hematologic	D57812	Other sickle-cell disorders with splenic sequestration
Hematologic	D57819	Other sickle-cell disorders with crisis, unspecified
Hematologic	D580	Hereditary spherocytosis
Hematologic	D581	Hereditary elliptocytosis
Hematologic	D582	Other hemoglobinopathies
Hematologic	D588	Other specified hereditary hemolytic anemias
Hematologic	D589	Hereditary hemolytic anemia, unspecified
Hematologic	D590	Drug-induced autoimmune hemolytic anemia
Hematologic	D591	Other autoimmune hemolytic anemias
Hematologic	D592	Drug-induced nonautoimmune hemolytic anemia
Hematologic	D593	Hemolytic-uremic syndrome
Hematologic	D594	Other nonautoimmune hemolytic anemias
Hematologic	D595	Paroxysmal nocturnal hemoglobinuria [Marchiafava-Micheli]
Hematologic	D596	Hemoglobinuria due to hemolysis from other external causes
Hematologic	D598	Other acquired hemolytic anemias
Hematologic	D599	Acquired hemolytic anemia, unspecified
Hematologic	D600	Chronic acquired pure red cell aplasia
Hematologic	D601	Transient acquired pure red cell aplasia
Hematologic	D608	Other acquired pure red cell aplasias
Hematologic	D609	Acquired pure red cell aplasia, unspecified
Hematologic	D6101	Constitutional (pure) red blood cell aplasia
Hematologic	D6109	Other constitutional aplastic anemia
Hematologic	D611	Drug-induced aplastic anemia
Hematologic	D612	Aplastic anemia due to other external agents
Hematologic	D613	Idiopathic aplastic anemia
Hematologic	D619	Aplastic anemia, unspecified
Hematologic	D630	Anemia in neoplastic disease
Hematologic	D631	Anemia in chronic kidney disease
Hematologic	D638	Anemia in other chronic diseases classified elsewhere
Hematologic	E83110	Hereditary hemochromatosis
Hematologic	E83111	Hemochromatosis due to repeated red blood cell transfusions
Hematologic	E83118	Other hemochromatosis
Hematologic	E83119	Hemochromatosis, unspecified
Hematologic	E8319	Other disorders of iron metabolism
Hepatic	B180	Chronic viral hepatitis B with delta-agent
Hepatic	B181	Chronic viral hepatitis B without delta-agent
Hepatic	B182	Chronic viral hepatitis C
Hepatic	B188	Other chronic viral hepatitis
Hepatic	B189	Chronic viral hepatitis, unspecified
Hepatic	I8500	Esophageal varices without bleeding
Hepatic	I8501	Esophageal varices with bleeding
Hepatic	I8510	Secondary esophageal varices without bleeding
Hepatic	I8511	Secondary esophageal varices with bleeding
Hepatic	K700	Alcoholic fatty liver
Hepatic	K7010	Alcoholic hepatitis without ascites
Hepatic	K7011	Alcoholic hepatitis with ascites
Hepatic	K702	Alcoholic fibrosis and sclerosis of liver
Hepatic	K7030	Alcoholic cirrhosis of liver without ascites
Hepatic	K7031	Alcoholic cirrhosis of liver with ascites
Hepatic	K7040	Alcoholic hepatic failure without coma
Hepatic	K7041	Alcoholic hepatic failure with coma
Hepatic	K709	Alcoholic liver disease, unspecified
Hepatic	K710	Toxic liver disease with cholestasis
Hepatic	K7110	Toxic liver disease with hepatic necrosis, without coma
Hepatic	K7111	Toxic liver disease with hepatic necrosis, with coma
Hepatic	K712	Toxic liver disease with acute hepatitis
Hepatic	K713	Toxic liver disease with chronic persistent hepatitis
Hepatic	K714	Toxic liver disease with chronic lobular hepatitis
Hepatic	K7150	Toxic liver disease w chronic active hepatitis w/o ascites
Hepatic	K7151	Toxic liver disease w chronic active hepatitis with ascites
Hepatic	K716	Toxic liver disease with hepatitis, not elsewhere classified
Hepatic	K717	Toxic liver disease with fibrosis and cirrhosis of liver
Hepatic	K718	Toxic liver disease with other disorders of liver
Hepatic	K719	Toxic liver disease, unspecified
Hepatic	K7210	Chronic hepatic failure without coma
Hepatic	K7211	Chronic hepatic failure with coma
Hepatic	K7290	Hepatic failure, unspecified without coma
Hepatic	K7291	Hepatic failure, unspecified with coma
Hepatic	K730	Chronic persistent hepatitis, not elsewhere classified
Hepatic	K731	Chronic lobular hepatitis, not elsewhere classified
Hepatic	K732	Chronic active hepatitis, not elsewhere classified
Hepatic	K738	Other chronic hepatitis, not elsewhere classified
Hepatic	K739	Chronic hepatitis, unspecified
Hepatic	K740	Hepatic fibrosis
Hepatic	K741	Hepatic sclerosis
Hepatic	K742	Hepatic fibrosis with hepatic sclerosis
Hepatic	K743	Primary biliary cirrhosis
Hepatic	K744	Secondary biliary cirrhosis
Hepatic	K745	Biliary cirrhosis, unspecified
Hepatic	K7460	Unspecified cirrhosis of liver
Hepatic	K7469	Other cirrhosis of liver
Hepatic	K754	Autoimmune hepatitis
Hepatic	K766	Portal hypertension
Hepatic	K767	Hepatorenal syndrome
Hepatic	K7681	Hepatopulmonary syndrome
Metabolic	E0500	Thyrotoxicosis w diffuse goiter w/o thyrotoxic crisis
Metabolic	E0501	Thyrotoxicosis w diffuse goiter w thyrotoxic crisis or storm
Metabolic	E0510	Thyrotxcosis w toxic sing thyroid nodule w/o thyrotxc crisis
Metabolic	E0511	Thyrotxcosis w toxic single thyroid nodule w thyrotxc crisis
Metabolic	E0520	Thyrotxcosis w toxic multinod goiter w/o thyrotoxic crisis
Metabolic	E0521	Thyrotxcosis w toxic multinodular goiter w thyrotoxic crisis
Metabolic	E0530	Thyrotxcosis from ectopic thyroid tissue w/o thyrotxc crisis
Metabolic	E0531	Thyrotxcosis from ectopic thyroid tissue w thyrotoxic crisis
Metabolic	E062	Chronic thyroiditis with transient thyrotoxicosis
Metabolic	E063	Autoimmune thyroiditis
Metabolic	E065	Other chronic thyroiditis
Metabolic	E0800	Diab d/t undrl cond w hyprosm w/o nonket hyprgly-hypros coma
Metabolic	E0801	Diabetes due to underlying condition w hyprosm w coma
Metabolic	E0810	Diabetes due to underlying condition w ketoacidosis w/o coma
Metabolic	E0811	Diabetes due to underlying condition w ketoacidosis w coma
Metabolic	E0821	Diabetes due to underlying condition w diabetic nephropathy
Metabolic	E0822	Diabetes due to undrl cond w diabetic chronic kidney disease
Metabolic	E0829	Diabetes due to undrl condition w oth diabetic kidney comp
Metabolic	E08311	Diab due to undrl cond w unsp diabetic rtnop w macular edema
Metabolic	E08319	Diab due to undrl cond w unsp diab rtnop w/o macular edema
Metabolic	E083211	Diabetes with mild nonp rtnop with macular edema, right eye
Metabolic	E083212	Diabetes with mild nonp rtnop with macular edema, left eye
Metabolic	E083213	Diabetes with mild nonp rtnop with macular edema, bilateral
Metabolic	E083219	Diabetes with mild nonp rtnop with macular edema, unsp
Metabolic	E083291	Diabetes with mild nonp rtnop without macular edema, r eye
Metabolic	E083292	Diab with mild nonp rtnop without macular edema, left eye
Metabolic	E083293	Diabetes with mild nonp rtnop without macular edema, bi
Metabolic	E083299	Diabetes with mild nonp rtnop without macular edema, unsp
Metabolic	E083311	Diabetes with moderate nonp rtnop with macular edema, r eye
Metabolic	E083312	Diab with moderate nonp rtnop with macular edema, left eye
Metabolic	E083313	Diabetes with moderate nonp rtnop with macular edema, bi
Metabolic	E083319	Diabetes with moderate nonp rtnop with macular edema, unsp
Metabolic	E083391	Diab with moderate nonp rtnop without macular edema, r eye
Metabolic	E083392	Diab with moderate nonp rtnop without macular edema, l eye
Metabolic	E083393	Diabetes with moderate nonp rtnop without macular edema, bi
Metabolic	E083399	Diab with moderate nonp rtnop without macular edema, unsp
Metabolic	E083411	Diabetes with severe nonp rtnop with macular edema, r eye
Metabolic	E083412	Diabetes with severe nonp rtnop with macular edema, left eye
Metabolic	E083413	Diabetes with severe nonp rtnop with macular edema, bi
Metabolic	E083419	Diabetes with severe nonp rtnop with macular edema, unsp
Metabolic	E083491	Diabetes with severe nonp rtnop without macular edema, r eye
Metabolic	E083492	Diab with severe nonp rtnop without macular edema, left eye
Metabolic	E083493	Diabetes with severe nonp rtnop without macular edema, bi
Metabolic	E083499	Diabetes with severe nonp rtnop without macular edema, unsp
Metabolic	E083511	Diab with prolif diabetic rtnop with macular edema, r eye
Metabolic	E083512	Diab with prolif diabetic rtnop with macular edema, left eye
Metabolic	E083513	Diabetes with prolif diabetic rtnop with macular edema, bi
Metabolic	E083519	Diabetes with prolif diabetic rtnop with macular edema, unsp
Metabolic	E083521	Diab with prolif diab rtnop with trctn dtch macula, r eye
Metabolic	E083522	Diab with prolif diab rtnop with trctn dtch macula, left eye
Metabolic	E083523	Diab with prolif diabetic rtnop with trctn dtch macula, bi
Metabolic	E083529	Diab with prolif diabetic rtnop with trctn dtch macula, unsp
Metabolic	E083531	Diab with prolif diab rtnop with trctn dtch n-mcla, r eye
Metabolic	E083532	Diab with prolif diab rtnop with trctn dtch n-mcla, left eye
Metabolic	E083533	Diab with prolif diabetic rtnop with trctn dtch n-mcla, bi
Metabolic	E083539	Diab with prolif diabetic rtnop with trctn dtch n-mcla, unsp
Metabolic	E083541	Diabetes with prolif diabetic rtnop with comb detach, r eye
Metabolic	E083542	Diab with prolif diabetic rtnop with comb detach, left eye
Metabolic	E083543	Diabetes with prolif diabetic rtnop with combined detach, bi
Metabolic	E083549	Diabetes with prolif diabetic rtnop with comb detach, unsp
Metabolic	E083551	Diabetes with stable prolif diabetic retinopathy, right eye
Metabolic	E083552	Diabetes with stable prolif diabetic retinopathy, left eye
Metabolic	E083553	Diabetes with stable prolif diabetic retinopathy, bilateral
Metabolic	E083559	Diabetes with stable prolif diabetic retinopathy, unsp
Metabolic	E083591	Diab with prolif diabetic rtnop without macular edema, r eye
Metabolic	E083592	Diab with prolif diab rtnop without macular edema, left eye
Metabolic	E083593	Diab with prolif diabetic rtnop without macular edema, bi
Metabolic	E083599	Diab with prolif diabetic rtnop without macular edema, unsp
Metabolic	E0836	Diabetes due to underlying condition w diabetic cataract
Metabolic	E0837X1	Diab with diabetic macular edema, resolved fol trtmt, r eye
Metabolic	E0837X2	Diab with diab macular edema, resolved fol trtmt, left eye
Metabolic	E0837X3	Diabetes with diabetic macular edema, resolved fol trtmt, bi
Metabolic	E0837X9	Diab with diabetic macular edema, resolved fol trtmt, unsp
Metabolic	E0839	Diabetes due to undrl condition w oth diabetic opth comp
Metabolic	E0840	Diabetes due to underlying condition w diabetic neurop, unsp
Metabolic	E0841	Diabetes due to undrl condition w diabetic mononeuropathy
Metabolic	E0842	Diabetes due to underlying condition w diabetic polyneurop
Metabolic	E0843	Diab due to undrl cond w diabetic autonm (poly)neuropathy
Metabolic	E0844	Diabetes due to underlying condition w diabetic amyotrophy
Metabolic	E0849	Diabetes due to undrl condition w oth diabetic neuro comp
Metabolic	E0851	Diab due to undrl cond w diab prph angiopath w/o gangrene
Metabolic	E0852	Diab due to undrl cond w diabetic prph angiopath w gangrene
Metabolic	E0859	Diabetes due to underlying condition w oth circulatory comp
Metabolic	E08610	Diabetes due to undrl cond w diabetic neuropathic arthrop
Metabolic	E08618	Diabetes due to underlying condition w oth diabetic arthrop
Metabolic	E08620	Diabetes due to underlying condition w diabetic dermatitis
Metabolic	E08621	Diabetes mellitus due to underlying condition w foot ulcer
Metabolic	E08622	Diabetes due to underlying condition w oth skin ulcer
Metabolic	E08628	Diabetes due to underlying condition w oth skin comp
Metabolic	E08630	Diabetes due to underlying condition w periodontal disease
Metabolic	E08638	Diabetes due to underlying condition w oth oral comp
Metabolic	E08641	Diabetes due to underlying condition w hypoglycemia w coma
Metabolic	E08649	Diabetes due to underlying condition w hypoglycemia w/o coma
Metabolic	E0865	Diabetes due to underlying condition w hyperglycemia
Metabolic	E0869	Diabetes due to underlying condition w oth complication
Metabolic	E088	Diabetes due to underlying condition w unsp complications
Metabolic	E089	Diabetes due to underlying condition w/o complications
Metabolic	E0900	Drug/chem diab w hyprosm w/o nonket hyprgly-hypros coma
Metabolic	E0901	Drug/chem diabetes mellitus w hyperosmolarity w coma
Metabolic	E0910	Drug/chem diabetes mellitus w ketoacidosis w/o coma
Metabolic	E0911	Drug/chem diabetes mellitus w ketoacidosis w coma
Metabolic	E0921	Drug/chem diabetes mellitus w diabetic nephropathy
Metabolic	E0922	Drug/chem diabetes w diabetic chronic kidney disease
Metabolic	E0929	Drug/chem diabetes w oth diabetic kidney complication
Metabolic	E09311	Drug/chem diabetes w unsp diabetic rtnop w macular edema
Metabolic	E09319	Drug/chem diabetes w unsp diabetic rtnop w/o macular edema
Metabolic	E093211	Drug/chem diab with mild nonp rtnop with mclr edema, r eye
Metabolic	E093212	Drug/chem diab with mild nonp rtnop with mclr edema, l eye
Metabolic	E093213	Drug/chem diab with mild nonp rtnop with macular edema, bi
Metabolic	E093219	Drug/chem diab with mild nonp rtnop with macular edema, unsp
Metabolic	E093291	Drug/chem diab with mild nonp rtnop w/o mclr edema, r eye
Metabolic	E093292	Drug/chem diab with mild nonp rtnop w/o mclr edema, l eye
Metabolic	E093293	Drug/chem diab with mild nonp rtnop without mclr edema, bi
Metabolic	E093299	Drug/chem diab with mild nonp rtnop without mclr edema, unsp
Metabolic	E093311	Drug/chem diab with mod nonp rtnop with macular edema, r eye
Metabolic	E093312	Drug/chem diab with mod nonp rtnop with macular edema, l eye
Metabolic	E093313	Drug/chem diab with mod nonp rtnop with macular edema, bi
Metabolic	E093319	Drug/chem diab with mod nonp rtnop with macular edema, unsp
Metabolic	E093391	Drug/chem diab with mod nonp rtnop without mclr edema, r eye
Metabolic	E093392	Drug/chem diab with mod nonp rtnop without mclr edema, l eye
Metabolic	E093393	Drug/chem diab with mod nonp rtnop without macular edema, bi
Metabolic	E093399	Drug/chem diab with mod nonp rtnop without mclr edema, unsp
Metabolic	E093411	Drug/chem diab with severe nonp rtnop with mclr edema, r eye
Metabolic	E093412	Drug/chem diab with severe nonp rtnop with mclr edema, l eye
Metabolic	E093413	Drug/chem diab with severe nonp rtnop with macular edema, bi
Metabolic	E093419	Drug/chem diab with severe nonp rtnop with mclr edema, unsp
Metabolic	E093491	Drug/chem diab with severe nonp rtnop w/o mclr edema, r eye
Metabolic	E093492	Drug/chem diab with severe nonp rtnop w/o mclr edema, l eye
Metabolic	E093493	Drug/chem diab with severe nonp rtnop without mclr edema, bi
Metabolic	E093499	Drug/chem diab with severe nonp rtnop w/o mclr edema, unsp
Metabolic	E093511	Drug/chem diab with prolif diab rtnop with mclr edema, r eye
Metabolic	E093512	Drug/chem diab with prolif diab rtnop with mclr edema, l eye
Metabolic	E093513	Drug/chem diab with prolif diab rtnop with macular edema, bi
Metabolic	E093519	Drug/chem diab with prolif diab rtnop with mclr edema, unsp
Metabolic	E093521	Drug/chem diab w prolif diab rtnop w trctn dtch macula,r eye
Metabolic	E093522	Drug/chem diab w prolif diab rtnop w trctn dtch macula,l eye
Metabolic	E093523	Drug/chem diab w prolif diab rtnop w trctn dtch macula, bi
Metabolic	E093529	Drug/chem diab w prolif diab rtnop w trctn dtch macula, unsp
Metabolic	E093531	Drug/chem diab w prolif diab rtnop w trctn dtch n-mcla,r eye
Metabolic	E093532	Drug/chem diab w prolif diab rtnop w trctn dtch n-mcla,l eye
Metabolic	E093533	Drug/chem diab w prolif diab rtnop w trctn dtch n-mcla, bi
Metabolic	E093539	Drug/chem diab w prolif diab rtnop w trctn dtch n-mcla, unsp
Metabolic	E093541	Drug/chem diab w prolif diab rtnop with comb detach, r eye
Metabolic	E093542	Drug/chem diab w prolif diab rtnop with comb detach, l eye
Metabolic	E093543	Drug/chem diab with prolif diab rtnop with comb detach, bi
Metabolic	E093549	Drug/chem diab with prolif diab rtnop with comb detach, unsp
Metabolic	E093551	Drug/chem diabetes with stable prolif diabetic rtnop, r eye
Metabolic	E093552	Drug/chem diab with stable prolif diabetic rtnop, left eye
Metabolic	E093553	Drug/chem diabetes with stable prolif diabetic rtnop, bi
Metabolic	E093559	Drug/chem diabetes with stable prolif diabetic rtnop, unsp
Metabolic	E093591	Drug/chem diab with prolif diab rtnop w/o mclr edema, r eye
Metabolic	E093592	Drug/chem diab with prolif diab rtnop w/o mclr edema, l eye
Metabolic	E093593	Drug/chem diab with prolif diab rtnop without mclr edema, bi
Metabolic	E093599	Drug/chem diab with prolif diab rtnop w/o mclr edema, unsp
Metabolic	E0936	Drug/chem diabetes mellitus w diabetic cataract
Metabolic	E0937X1	Drug/chem diab w diab mclr edma, resolved fol trtmt, r eye
Metabolic	E0937X2	Drug/chem diab w diab mclr edma, resolved fol trtmt, l eye
Metabolic	E0937X3	Drug/chem diab with diab mclr edema, resolved fol trtmt, bi
Metabolic	E0937X9	Drug/chem diab with diab mclr edma, resolved fol trtmt, unsp
Metabolic	E0939	Drug/chem diabetes w oth diabetic ophthalmic complication
Metabolic	E0940	Drug/chem diabetes w neuro comp w diabetic neuropathy, unsp
Metabolic	E0941	Drug/chem diabetes w neuro comp w diabetic mononeuropathy
Metabolic	E0942	Drug/chem diabetes w neurological comp w diabetic polyneurop
Metabolic	E0943	Drug/chem diab w neuro comp w diab autonm (poly)neuropathy
Metabolic	E0944	Drug/chem diabetes w neurological comp w diabetic amyotrophy
Metabolic	E0949	Drug/chem diabetes w neuro comp w oth diabetic neuro comp
Metabolic	E0951	Drug/chem diabetes w diabetic prph angiopath w/o gangrene
Metabolic	E0952	Drug/chem diabetes w diabetic prph angiopath w gangrene
Metabolic	E0959	Drug/chem diabetes mellitus w oth circulatory complications
Metabolic	E09610	Drug/chem diabetes w diabetic neuropathic arthropathy
Metabolic	E09618	Drug/chem diabetes mellitus w oth diabetic arthropathy
Metabolic	E09620	Drug/chem diabetes mellitus w diabetic dermatitis
Metabolic	E09621	Drug or chemical induced diabetes mellitus with foot ulcer
Metabolic	E09622	Drug or chemical induced diabetes mellitus w oth skin ulcer
Metabolic	E09628	Drug/chem diabetes mellitus w oth skin complications
Metabolic	E09630	Drug/chem diabetes mellitus w periodontal disease
Metabolic	E09638	Drug/chem diabetes mellitus w oth oral complications
Metabolic	E09641	Drug/chem diabetes mellitus w hypoglycemia w coma
Metabolic	E09649	Drug/chem diabetes mellitus w hypoglycemia w/o coma
Metabolic	E0965	Drug or chemical induced diabetes mellitus w hyperglycemia
Metabolic	E0969	Drug/chem diabetes mellitus w oth complication
Metabolic	E098	Drug/chem diabetes mellitus w unsp complications
Metabolic	E099	Drug or chemical induced diabetes mellitus w/o complications
Metabolic	E1010	Type 1 diabetes mellitus with ketoacidosis without coma
Metabolic	E1011	Type 1 diabetes mellitus with ketoacidosis with coma
Metabolic	E1021	Type 1 diabetes mellitus with diabetic nephropathy
Metabolic	E1022	Type 1 diabetes mellitus w diabetic chronic kidney disease
Metabolic	E1029	Type 1 diabetes mellitus w oth diabetic kidney complication
Metabolic	E10311	Type 1 diabetes w unsp diabetic retinopathy w macular edema
Metabolic	E10319	Type 1 diabetes w unsp diabetic rtnop w/o macular edema
Metabolic	E103211	Type 1 diab with mild nonp rtnop with macular edema, r eye
Metabolic	E103212	Type 1 diab with mild nonp rtnop with macular edema, l eye
Metabolic	E103213	Type 1 diabetes with mild nonp rtnop with macular edema, bi
Metabolic	E103219	Type 1 diab with mild nonp rtnop with macular edema, unsp
Metabolic	E103291	Type 1 diab with mild nonp rtnop without mclr edema, r eye
Metabolic	E103292	Type 1 diab with mild nonp rtnop without mclr edema, l eye
Metabolic	E103293	Type 1 diab with mild nonp rtnop without macular edema, bi
Metabolic	E103299	Type 1 diab with mild nonp rtnop without macular edema, unsp
Metabolic	E103311	Type 1 diab with mod nonp rtnop with macular edema, r eye
Metabolic	E103312	Type 1 diab with mod nonp rtnop with macular edema, l eye
Metabolic	E103313	Type 1 diab with moderate nonp rtnop with macular edema, bi
Metabolic	E103319	Type 1 diab with mod nonp rtnop with macular edema, unsp
Metabolic	E103391	Type 1 diab with mod nonp rtnop without macular edema, r eye
Metabolic	E103392	Type 1 diab with mod nonp rtnop without macular edema, l eye
Metabolic	E103393	Type 1 diab with mod nonp rtnop without macular edema, bi
Metabolic	E103399	Type 1 diab with mod nonp rtnop without macular edema, unsp
Metabolic	E103411	Type 1 diab with severe nonp rtnop with macular edema, r eye
Metabolic	E103412	Type 1 diab with severe nonp rtnop with macular edema, l eye
Metabolic	E103413	Type 1 diab with severe nonp rtnop with macular edema, bi
Metabolic	E103419	Type 1 diab with severe nonp rtnop with macular edema, unsp
Metabolic	E103491	Type 1 diab with severe nonp rtnop without mclr edema, r eye
Metabolic	E103492	Type 1 diab with severe nonp rtnop without mclr edema, l eye
Metabolic	E103493	Type 1 diab with severe nonp rtnop without macular edema, bi
Metabolic	E103499	Type 1 diab with severe nonp rtnop without mclr edema, unsp
Metabolic	E103511	Type 1 diab with prolif diab rtnop with macular edema, r eye
Metabolic	E103512	Type 1 diab with prolif diab rtnop with macular edema, l eye
Metabolic	E103513	Type 1 diab with prolif diab rtnop with macular edema, bi
Metabolic	E103519	Type 1 diab with prolif diab rtnop with macular edema, unsp
Metabolic	E103521	Type 1 diab w prolif diab rtnop w trctn dtch macula, r eye
Metabolic	E103522	Type 1 diab w prolif diab rtnop w trctn dtch macula, l eye
Metabolic	E103523	Type 1 diab w prolif diab rtnop with trctn dtch macula, bi
Metabolic	E103529	Type 1 diab w prolif diab rtnop with trctn dtch macula, unsp
Metabolic	E103531	Type 1 diab w prolif diab rtnop w trctn dtch n-mcla, r eye
Metabolic	E103532	Type 1 diab w prolif diab rtnop w trctn dtch n-mcla, l eye
Metabolic	E103533	Type 1 diab w prolif diab rtnop with trctn dtch n-mcla, bi
Metabolic	E103539	Type 1 diab w prolif diab rtnop with trctn dtch n-mcla, unsp
Metabolic	E103541	Type 1 diab with prolif diab rtnop with comb detach, r eye
Metabolic	E103542	Type 1 diab with prolif diab rtnop with comb detach, l eye
Metabolic	E103543	Type 1 diab with prolif diabetic rtnop with comb detach, bi
Metabolic	E103549	Type 1 diab with prolif diab rtnop with comb detach, unsp
Metabolic	E103551	Type 1 diabetes with stable prolif diabetic rtnop, right eye
Metabolic	E103552	Type 1 diabetes with stable prolif diabetic rtnop, left eye
Metabolic	E103553	Type 1 diabetes with stable prolif diabetic rtnop, bilateral
Metabolic	E103559	Type 1 diabetes with stable prolif diabetic rtnop, unsp
Metabolic	E103591	Type 1 diab with prolif diab rtnop without mclr edema, r eye
Metabolic	E103592	Type 1 diab with prolif diab rtnop without mclr edema, l eye
Metabolic	E103593	Type 1 diab with prolif diab rtnop without macular edema, bi
Metabolic	E103599	Type 1 diab with prolif diab rtnop without mclr edema, unsp
Metabolic	E1036	Type 1 diabetes mellitus with diabetic cataract
Metabolic	E1037X1	Type 1 diab with diab mclr edema, resolved fol trtmt, r eye
Metabolic	E1037X2	Type 1 diab with diab mclr edema, resolved fol trtmt, l eye
Metabolic	E1037X3	Type 1 diab with diab macular edema, resolved fol trtmt, bi
Metabolic	E1037X9	Type 1 diab with diab mclr edema, resolved fol trtmt, unsp
Metabolic	E1039	Type 1 diabetes w oth diabetic ophthalmic complication
Metabolic	E1040	Type 1 diabetes mellitus with diabetic neuropathy, unsp
Metabolic	E1041	Type 1 diabetes mellitus with diabetic mononeuropathy
Metabolic	E1042	Type 1 diabetes mellitus with diabetic polyneuropathy
Metabolic	E1043	Type 1 diabetes w diabetic autonomic (poly)neuropathy
Metabolic	E1044	Type 1 diabetes mellitus with diabetic amyotrophy
Metabolic	E1049	Type 1 diabetes w oth diabetic neurological complication
Metabolic	E1051	Type 1 diabetes w diabetic peripheral angiopath w/o gangrene
Metabolic	E1052	Type 1 diabetes w diabetic peripheral angiopathy w gangrene
Metabolic	E1059	Type 1 diabetes mellitus with oth circulatory complications
Metabolic	E10610	Type 1 diabetes mellitus w diabetic neuropathic arthropathy
Metabolic	E10618	Type 1 diabetes mellitus with other diabetic arthropathy
Metabolic	E10620	Type 1 diabetes mellitus with diabetic dermatitis
Metabolic	E10621	Type 1 diabetes mellitus with foot ulcer
Metabolic	E10622	Type 1 diabetes mellitus with other skin ulcer
Metabolic	E10628	Type 1 diabetes mellitus with other skin complications
Metabolic	E10630	Type 1 diabetes mellitus with periodontal disease
Metabolic	E10638	Type 1 diabetes mellitus with other oral complications
Metabolic	E10641	Type 1 diabetes mellitus with hypoglycemia with coma
Metabolic	E10649	Type 1 diabetes mellitus with hypoglycemia without coma
Metabolic	E1065	Type 1 diabetes mellitus with hyperglycemia
Metabolic	E1069	Type 1 diabetes mellitus with other specified complication
Metabolic	E108	Type 1 diabetes mellitus with unspecified complications
Metabolic	E109	Type 1 diabetes mellitus without complications
Metabolic	E1100	Type 2 diab w hyprosm w/o nonket hyprgly-hypros coma (NKHHC)
Metabolic	E1101	Type 2 diabetes mellitus with hyperosmolarity with coma
Metabolic	E1110	Type 2 diabetes mellitus with ketoacidosis without coma
Metabolic	E1111	Type 2 diabetes mellitus with ketoacidosis with coma
Metabolic	E1121	Type 2 diabetes mellitus with diabetic nephropathy
Metabolic	E1122	Type 2 diabetes mellitus w diabetic chronic kidney disease
Metabolic	E1129	Type 2 diabetes mellitus w oth diabetic kidney complication
Metabolic	E11311	Type 2 diabetes w unsp diabetic retinopathy w macular edema
Metabolic	E11319	Type 2 diabetes w unsp diabetic rtnop w/o macular edema
Metabolic	E113211	Type 2 diab with mild nonp rtnop with macular edema, r eye
Metabolic	E113212	Type 2 diab with mild nonp rtnop with macular edema, l eye
Metabolic	E113213	Type 2 diabetes with mild nonp rtnop with macular edema, bi
Metabolic	E113219	Type 2 diab with mild nonp rtnop with macular edema, unsp
Metabolic	E113291	Type 2 diab with mild nonp rtnop without mclr edema, r eye
Metabolic	E113292	Type 2 diab with mild nonp rtnop without mclr edema, l eye
Metabolic	E113293	Type 2 diab with mild nonp rtnop without macular edema, bi
Metabolic	E113299	Type 2 diab with mild nonp rtnop without macular edema, unsp
Metabolic	E113311	Type 2 diab with mod nonp rtnop with macular edema, r eye
Metabolic	E113312	Type 2 diab with mod nonp rtnop with macular edema, l eye
Metabolic	E113313	Type 2 diab with moderate nonp rtnop with macular edema, bi
Metabolic	E113319	Type 2 diab with mod nonp rtnop with macular edema, unsp
Metabolic	E113391	Type 2 diab with mod nonp rtnop without macular edema, r eye
Metabolic	E113392	Type 2 diab with mod nonp rtnop without macular edema, l eye
Metabolic	E113393	Type 2 diab with mod nonp rtnop without macular edema, bi
Metabolic	E113399	Type 2 diab with mod nonp rtnop without macular edema, unsp
Metabolic	E113411	Type 2 diab with severe nonp rtnop with macular edema, r eye
Metabolic	E113412	Type 2 diab with severe nonp rtnop with macular edema, l eye
Metabolic	E113413	Type 2 diab with severe nonp rtnop with macular edema, bi
Metabolic	E113419	Type 2 diab with severe nonp rtnop with macular edema, unsp
Metabolic	E113491	Type 2 diab with severe nonp rtnop without mclr edema, r eye
Metabolic	E113492	Type 2 diab with severe nonp rtnop without mclr edema, l eye
Metabolic	E113493	Type 2 diab with severe nonp rtnop without macular edema, bi
Metabolic	E113499	Type 2 diab with severe nonp rtnop without mclr edema, unsp
Metabolic	E113511	Type 2 diab with prolif diab rtnop with macular edema, r eye
Metabolic	E113512	Type 2 diab with prolif diab rtnop with macular edema, l eye
Metabolic	E113513	Type 2 diab with prolif diab rtnop with macular edema, bi
Metabolic	E113519	Type 2 diab with prolif diab rtnop with macular edema, unsp
Metabolic	E113521	Type 2 diab w prolif diab rtnop w trctn dtch macula, r eye
Metabolic	E113522	Type 2 diab w prolif diab rtnop w trctn dtch macula, l eye
Metabolic	E113523	Type 2 diab w prolif diab rtnop with trctn dtch macula, bi
Metabolic	E113529	Type 2 diab w prolif diab rtnop with trctn dtch macula, unsp
Metabolic	E113531	Type 2 diab w prolif diab rtnop w trctn dtch n-mcla, r eye
Metabolic	E113532	Type 2 diab w prolif diab rtnop w trctn dtch n-mcla, l eye
Metabolic	E113533	Type 2 diab w prolif diab rtnop with trctn dtch n-mcla, bi
Metabolic	E113539	Type 2 diab w prolif diab rtnop with trctn dtch n-mcla, unsp
Metabolic	E113541	Type 2 diab with prolif diab rtnop with comb detach, r eye
Metabolic	E113542	Type 2 diab with prolif diab rtnop with comb detach, l eye
Metabolic	E113543	Type 2 diab with prolif diabetic rtnop with comb detach, bi
Metabolic	E113549	Type 2 diab with prolif diab rtnop with comb detach, unsp
Metabolic	E113551	Type 2 diabetes with stable prolif diabetic rtnop, right eye
Metabolic	E113552	Type 2 diabetes with stable prolif diabetic rtnop, left eye
Metabolic	E113553	Type 2 diabetes with stable prolif diabetic rtnop, bilateral
Metabolic	E113559	Type 2 diabetes with stable prolif diabetic rtnop, unsp
Metabolic	E113591	Type 2 diab with prolif diab rtnop without mclr edema, r eye
Metabolic	E113592	Type 2 diab with prolif diab rtnop without mclr edema, l eye
Metabolic	E113593	Type 2 diab with prolif diab rtnop without macular edema, bi
Metabolic	E113599	Type 2 diab with prolif diab rtnop without mclr edema, unsp
Metabolic	E1136	Type 2 diabetes mellitus with diabetic cataract
Metabolic	E1137X1	Type 2 diab with diab mclr edema, resolved fol trtmt, r eye
Metabolic	E1137X2	Type 2 diab with diab mclr edema, resolved fol trtmt, l eye
Metabolic	E1137X3	Type 2 diab with diab macular edema, resolved fol trtmt, bi
Metabolic	E1137X9	Type 2 diab with diab mclr edema, resolved fol trtmt, unsp
Metabolic	E1139	Type 2 diabetes w oth diabetic ophthalmic complication
Metabolic	E1140	Type 2 diabetes mellitus with diabetic neuropathy, unsp
Metabolic	E1141	Type 2 diabetes mellitus with diabetic mononeuropathy
Metabolic	E1142	Type 2 diabetes mellitus with diabetic polyneuropathy
Metabolic	E1143	Type 2 diabetes w diabetic autonomic (poly)neuropathy
Metabolic	E1144	Type 2 diabetes mellitus with diabetic amyotrophy
Metabolic	E1149	Type 2 diabetes w oth diabetic neurological complication
Metabolic	E1151	Type 2 diabetes w diabetic peripheral angiopath w/o gangrene
Metabolic	E1152	Type 2 diabetes w diabetic peripheral angiopathy w gangrene
Metabolic	E1159	Type 2 diabetes mellitus with oth circulatory complications
Metabolic	E11610	Type 2 diabetes mellitus w diabetic neuropathic arthropathy
Metabolic	E11618	Type 2 diabetes mellitus with other diabetic arthropathy
Metabolic	E11620	Type 2 diabetes mellitus with diabetic dermatitis
Metabolic	E11621	Type 2 diabetes mellitus with foot ulcer
Metabolic	E11622	Type 2 diabetes mellitus with other skin ulcer
Metabolic	E11628	Type 2 diabetes mellitus with other skin complications
Metabolic	E11630	Type 2 diabetes mellitus with periodontal disease
Metabolic	E11638	Type 2 diabetes mellitus with other oral complications
Metabolic	E11641	Type 2 diabetes mellitus with hypoglycemia with coma
Metabolic	E11649	Type 2 diabetes mellitus with hypoglycemia without coma
Metabolic	E1165	Type 2 diabetes mellitus with hyperglycemia
Metabolic	E1169	Type 2 diabetes mellitus with other specified complication
Metabolic	E118	Type 2 diabetes mellitus with unspecified complications
Metabolic	E119	Type 2 diabetes mellitus without complications
Metabolic	E1300	Oth diab w hyprosm w/o nonket hyprgly-hypros coma (NKHHC)
Metabolic	E1301	Oth diabetes mellitus with hyperosmolarity with coma
Metabolic	E1310	Oth diabetes mellitus with ketoacidosis without coma
Metabolic	E1311	Oth diabetes mellitus with ketoacidosis with coma
Metabolic	E1321	Other specified diabetes mellitus with diabetic nephropathy
Metabolic	E1322	Oth diabetes mellitus with diabetic chronic kidney disease
Metabolic	E1329	Oth diabetes mellitus with oth diabetic kidney complication
Metabolic	E13311	Oth diabetes w unsp diabetic retinopathy w macular edema
Metabolic	E13319	Oth diabetes w unsp diabetic retinopathy w/o macular edema
Metabolic	E133211	Oth diabetes with mild nonp rtnop with macular edema, r eye
Metabolic	E133212	Oth diab with mild nonp rtnop with macular edema, left eye
Metabolic	E133213	Oth diabetes with mild nonp rtnop with macular edema, bi
Metabolic	E133219	Oth diabetes with mild nonp rtnop with macular edema, unsp
Metabolic	E133291	Oth diab with mild nonp rtnop without macular edema, r eye
Metabolic	E133292	Oth diab with mild nonp rtnop without macular edema, l eye
Metabolic	E133293	Oth diabetes with mild nonp rtnop without macular edema, bi
Metabolic	E133299	Oth diab with mild nonp rtnop without macular edema, unsp
Metabolic	E133311	Oth diab with moderate nonp rtnop with macular edema, r eye
Metabolic	E133312	Oth diab with moderate nonp rtnop with macular edema, l eye
Metabolic	E133313	Oth diabetes with moderate nonp rtnop with macular edema, bi
Metabolic	E133319	Oth diab with moderate nonp rtnop with macular edema, unsp
Metabolic	E133391	Oth diab with mod nonp rtnop without macular edema, r eye
Metabolic	E133392	Oth diab with mod nonp rtnop without macular edema, l eye
Metabolic	E133393	Oth diab with moderate nonp rtnop without macular edema, bi
Metabolic	E133399	Oth diab with mod nonp rtnop without macular edema, unsp
Metabolic	E133411	Oth diab with severe nonp rtnop with macular edema, r eye
Metabolic	E133412	Oth diab with severe nonp rtnop with macular edema, left eye
Metabolic	E133413	Oth diabetes with severe nonp rtnop with macular edema, bi
Metabolic	E133419	Oth diabetes with severe nonp rtnop with macular edema, unsp
Metabolic	E133491	Oth diab with severe nonp rtnop without macular edema, r eye
Metabolic	E133492	Oth diab with severe nonp rtnop without macular edema, l eye
Metabolic	E133493	Oth diab with severe nonp rtnop without macular edema, bi
Metabolic	E133499	Oth diab with severe nonp rtnop without macular edema, unsp
Metabolic	E133511	Oth diab with prolif diab rtnop with macular edema, r eye
Metabolic	E133512	Oth diab with prolif diab rtnop with macular edema, left eye
Metabolic	E133513	Oth diab with prolif diabetic rtnop with macular edema, bi
Metabolic	E133519	Oth diab with prolif diabetic rtnop with macular edema, unsp
Metabolic	E133521	Oth diab w prolif diab rtnop with trctn dtch macula, r eye
Metabolic	E133522	Oth diab w prolif diab rtnop with trctn dtch macula, l eye
Metabolic	E133523	Oth diab with prolif diab rtnop with trctn dtch macula, bi
Metabolic	E133529	Oth diab with prolif diab rtnop with trctn dtch macula, unsp
Metabolic	E133531	Oth diab w prolif diab rtnop with trctn dtch n-mcla, r eye
Metabolic	E133532	Oth diab w prolif diab rtnop with trctn dtch n-mcla, l eye
Metabolic	E133533	Oth diab with prolif diab rtnop with trctn dtch n-mcla, bi
Metabolic	E133539	Oth diab with prolif diab rtnop with trctn dtch n-mcla, unsp
Metabolic	E133541	Oth diab with prolif diabetic rtnop with comb detach, r eye
Metabolic	E133542	Oth diab with prolif diab rtnop with comb detach, left eye
Metabolic	E133543	Oth diabetes with prolif diabetic rtnop with comb detach, bi
Metabolic	E133549	Oth diab with prolif diabetic rtnop with comb detach, unsp
Metabolic	E133551	Oth diabetes with stable prolif diabetic rtnop, right eye
Metabolic	E133552	Oth diabetes with stable prolif diabetic rtnop, left eye
Metabolic	E133553	Oth diabetes with stable prolif diabetic rtnop, bilateral
Metabolic	E133559	Oth diabetes with stable prolif diabetic retinopathy, unsp
Metabolic	E133591	Oth diab with prolif diab rtnop without macular edema, r eye
Metabolic	E133592	Oth diab with prolif diab rtnop without macular edema, l eye
Metabolic	E133593	Oth diab with prolif diab rtnop without macular edema, bi
Metabolic	E133599	Oth diab with prolif diab rtnop without macular edema, unsp
Metabolic	E1336	Other specified diabetes mellitus with diabetic cataract
Metabolic	E1337X1	Oth diab with diab macular edema, resolved fol trtmt, r eye
Metabolic	E1337X2	Oth diab with diab macular edema, resolved fol trtmt, l eye
Metabolic	E1337X3	Oth diab with diabetic macular edema, resolved fol trtmt, bi
Metabolic	E1337X9	Oth diab with diab macular edema, resolved fol trtmt, unsp
Metabolic	E1339	Oth diabetes mellitus w oth diabetic ophthalmic complication
Metabolic	E1340	Oth diabetes mellitus with diabetic neuropathy, unspecified
Metabolic	E1341	Oth diabetes mellitus with diabetic mononeuropathy
Metabolic	E1342	Oth diabetes mellitus with diabetic polyneuropathy
Metabolic	E1343	Oth diabetes mellitus w diabetic autonomic (poly)neuropathy
Metabolic	E1344	Other specified diabetes mellitus with diabetic amyotrophy
Metabolic	E1349	Oth diabetes w oth diabetic neurological complication
Metabolic	E1351	Oth diabetes w diabetic peripheral angiopathy w/o gangrene
Metabolic	E1352	Oth diabetes w diabetic peripheral angiopathy w gangrene
Metabolic	E1359	Oth diabetes mellitus with other circulatory complications
Metabolic	E13610	Oth diabetes mellitus with diabetic neuropathic arthropathy
Metabolic	E13618	Oth diabetes mellitus with other diabetic arthropathy
Metabolic	E13620	Other specified diabetes mellitus with diabetic dermatitis
Metabolic	E13621	Other specified diabetes mellitus with foot ulcer
Metabolic	E13622	Other specified diabetes mellitus with other skin ulcer
Metabolic	E13628	Oth diabetes mellitus with other skin complications
Metabolic	E13630	Other specified diabetes mellitus with periodontal disease
Metabolic	E13638	Oth diabetes mellitus with other oral complications
Metabolic	E13641	Oth diabetes mellitus with hypoglycemia with coma
Metabolic	E13649	Oth diabetes mellitus with hypoglycemia without coma
Metabolic	E1365	Other specified diabetes mellitus with hyperglycemia
Metabolic	E1369	Oth diabetes mellitus with other specified complication
Metabolic	E138	Oth diabetes mellitus with unspecified complications
Metabolic	E139	Other specified diabetes mellitus without complications
Metabolic	E7871	Barth syndrome
Metabolic	E7872	Smith-Lemli-Opitz syndrome
Metabolic	I151	Hypertension secondary to other renal disorders
Metabolic	I152	Hypertension secondary to endocrine disorders
Metabolic	I158	Other secondary hypertension
Metabolic	I159	Secondary hypertension, unspecified
Metabolic	K7581	Nonalcoholic steatohepatitis (NASH)
Metabolic	Z794	Long term (current) use of insulin
Metabolic	Z9641	Presence of insulin pump (external) (internal)
Neurologic	F0150	Vascular dementia without behavioral disturbance
Neurologic	F0151	Vascular dementia with behavioral disturbance
Neurologic	F0280	Dementia in oth diseases classd elswhr w/o behavrl disturb
Neurologic	F0281	Dementia in oth diseases classd elswhr w behavioral disturb
Neurologic	F0390	Unspecified dementia without behavioral disturbance
Neurologic	F0391	Unspecified dementia with behavioral disturbance
Neurologic	F04	Amnestic disorder due to known physiological condition
Neurologic	F05	Delirium due to known physiological condition
Neurologic	F060	Psychotic disorder w hallucin due to known physiol condition
Neurologic	F061	Catatonic disorder due to known physiological condition
Neurologic	F062	Psychotic disorder w delusions due to known physiol cond
Neurologic	F0630	Mood disorder due to known physiological condition, unsp
Neurologic	F0631	Mood disorder due to known physiol cond w depressv features
Neurologic	F0632	Mood disord d/t physiol cond w major depressive-like epsd
Neurologic	F0633	Mood disorder due to known physiol cond w manic features
Neurologic	F0634	Mood disorder due to known physiol cond w mixed features
Neurologic	F064	Anxiety disorder due to known physiological condition
Neurologic	F068	Oth mental disorders due to known physiological condition
Neurologic	F070	Personality change due to known physiological condition
Neurologic	F0781	Postconcussional syndrome
Neurologic	F0789	Oth personality & behavrl disord due to known physiol cond
Neurologic	F079	Unsp personality & behavrl disord due to known physiol cond
Neurologic	F09	Unsp mental disorder due to known physiological condition
Neurologic	G120	Infantile spinal muscular atrophy, type I [Werdnig-Hoffman]
Neurologic	G121	Other inherited spinal muscular atrophy
Neurologic	G1220	Motor neuron disease, unspecified
Neurologic	G1221	Amyotrophic lateral sclerosis
Neurologic	G1222	Progressive bulbar palsy
Neurologic	G1223	Primary lateral sclerosis
Neurologic	G1224	Familial motor neuron disease
Neurologic	G1225	Progressive spinal muscle atrophy
Neurologic	G1229	Other motor neuron disease
Neurologic	G128	Other spinal muscular atrophies and related syndromes
Neurologic	G129	Spinal muscular atrophy, unspecified
Neurologic	G130	Paraneoplastic neuromyopathy and neuropathy
Neurologic	G131	Oth systemic atrophy aff cnsl in neoplastic disease
Neurologic	G132	Systemic atrophy primarily affecting the cnsl in myxedema
Neurologic	G138	Systemic atrophy aff cnsl in oth diseases classd elswhr
Neurologic	G14	Postpolio syndrome
Neurologic	G20	Parkinson's disease
Neurologic	G210	Malignant neuroleptic syndrome
Neurologic	G2111	Neuroleptic induced parkinsonism
Neurologic	G2119	Other drug induced secondary parkinsonism
Neurologic	G212	Secondary parkinsonism due to other external agents
Neurologic	G213	Postencephalitic parkinsonism
Neurologic	G214	Vascular parkinsonism
Neurologic	G218	Other secondary parkinsonism
Neurologic	G219	Secondary parkinsonism, unspecified
Neurologic	G230	Hallervorden-Spatz disease
Neurologic	G231	Progressive supranuclear ophthalmoplegia
Neurologic	G232	Striatonigral degeneration
Neurologic	G238	Other specified degenerative diseases of basal ganglia
Neurologic	G239	Degenerative disease of basal ganglia, unspecified
Neurologic	G300	Alzheimer's disease with early onset
Neurologic	G301	Alzheimer's disease with late onset
Neurologic	G308	Other Alzheimer's disease
Neurologic	G309	Alzheimer's disease, unspecified
Neurologic	G3101	Pick's disease
Neurologic	G3109	Other frontotemporal dementia
Neurologic	G311	Senile degeneration of brain, not elsewhere classified
Neurologic	G312	Degeneration of nervous system due to alcohol
Neurologic	G3181	Alpers disease
Neurologic	G3182	Leigh's disease
Neurologic	G3183	Dementia with Lewy bodies
Neurologic	G3184	Mild cognitive impairment, so stated
Neurologic	G3185	Corticobasal degeneration
Neurologic	G3189	Other specified degenerative diseases of nervous system
Neurologic	G319	Degenerative disease of nervous system, unspecified
Neurologic	G320	Subac comb degeneration of spinal cord in dis classd elswhr
Neurologic	G3281	Cerebellar ataxia in diseases classified elsewhere
Neurologic	G3289	Oth degeneratv disord of nervous sys in dis classd elswhr
Neurologic	G35	Multiple sclerosis
Neurologic	G360	Neuromyelitis optica [Devic]
Neurologic	G361	Acute and subacute hemorrhagic leukoencephalitis [Hurst]
Neurologic	G368	Other specified acute disseminated demyelination
Neurologic	G369	Acute disseminated demyelination, unspecified
Neurologic	G370	Diffuse sclerosis of central nervous system
Neurologic	G371	Central demyelination of corpus callosum
Neurologic	G372	Central pontine myelinolysis
Neurologic	G373	Acute transverse myelitis in demyelinating disease of cnsl
Neurologic	G374	Subacute necrotizing myelitis of central nervous system
Neurologic	G375	Concentric sclerosis [Balo] of central nervous system
Neurologic	G378	Oth demyelinating diseases of central nervous system
Neurologic	G379	Demyelinating disease of central nervous system, unspecified
Neurologic	G40001	Local-rel idio epi w seiz of loc onst, not ntrct, w stat epi
Neurologic	G40009	Local-rel idio epi w seiz of loc onst,not ntrct,w/o stat epi
Neurologic	G40011	Local-rel idio epi w seiz of loc onset, ntrct, w stat epi
Neurologic	G40019	Local-rel idio epi w seiz of loc onset, ntrct, w/o stat epi
Neurologic	G40101	Local-rel symptc epi w simp part seiz, not ntrct, w stat epi
Neurologic	G40109	Local-rel symptc epi w simp prt seiz,not ntrct, w/o stat epi
Neurologic	G40111	Local-rel symptc epi w simple part seiz, ntrct, w stat epi
Neurologic	G40119	Local-rel symptc epi w simple part seiz, ntrct, w/o stat epi
Neurologic	G40201	Local-rel symptc epi w cmplx prt seiz, not ntrct, w stat epi
Neurologic	G40209	Local-rel symptc epi w cmplx prt seiz,not ntrct,w/o stat epi
Neurologic	G40211	Local-rel symptc epi w cmplx partial seiz, ntrct, w stat epi
Neurologic	G40219	Local-rel symptc epi w cmplx part seiz, ntrct, w/o stat epi
Neurologic	G40301	Gen idiopathic epilepsy, not intractable, w stat epi
Neurologic	G40309	Gen idiopathic epilepsy, not intractable, w/o stat epi
Neurologic	G40311	Generalized idiopathic epilepsy, intractable, w stat epi
Neurologic	G40319	Generalized idiopathic epilepsy, intractable, w/o stat epi
Neurologic	G40401	Oth generalized epilepsy, not intractable, w stat epi
Neurologic	G40409	Oth generalized epilepsy, not intractable, w/o stat epi
Neurologic	G40411	Oth generalized epilepsy, intractable, w status epilepticus
Neurologic	G40419	Oth generalized epilepsy, intractable, w/o stat epi
Neurologic	G40501	Epileptic seiz rel to extrn causes, not ntrct, w stat epi
Neurologic	G40509	Epileptic seiz rel to extrn causes, not ntrct, w/o stat epi
Neurologic	G40801	Other epilepsy, not intractable, with status epilepticus
Neurologic	G40802	Other epilepsy, not intractable, without status epilepticus
Neurologic	G40803	Other epilepsy, intractable, with status epilepticus
Neurologic	G40804	Other epilepsy, intractable, without status epilepticus
Neurologic	G40811	Lennox-Gastaut syndrome, not intractable, w stat epi
Neurologic	G40812	Lennox-Gastaut syndrome, not intractable, w/o stat epi
Neurologic	G40813	Lennox-Gastaut syndrome, intractable, w status epilepticus
Neurologic	G40814	Lennox-Gastaut syndrome, intractable, w/o status epilepticus
Neurologic	G40821	Epileptic spasms, not intractable, with status epilepticus
Neurologic	G40822	Epileptic spasms, not intractable, w/o status epilepticus
Neurologic	G40823	Epileptic spasms, intractable, with status epilepticus
Neurologic	G40824	Epileptic spasms, intractable, without status epilepticus
Neurologic	G4089	Other seizures
Neurologic	G40901	Epilepsy, unsp, not intractable, with status epilepticus
Neurologic	G40909	Epilepsy, unsp, not intractable, without status epilepticus
Neurologic	G40911	Epilepsy, unspecified, intractable, with status epilepticus
Neurologic	G40919	Epilepsy, unsp, intractable, without status epilepticus
Neurologic	G40A01	Absence epileptic syndrome, not intractable, w stat epi
Neurologic	G40A09	Absence epileptic syndrome, not intractable, w/o stat epi
Neurologic	G40A11	Absence epileptic syndrome, intractable, w stat epi
Neurologic	G40A19	Absence epileptic syndrome, intractable, w/o stat epi
Neurologic	G40B01	Juvenile myoclonic epilepsy, not intractable, w stat epi
Neurologic	G40B09	Juvenile myoclonic epilepsy, not intractable, w/o stat epi
Neurologic	G40B11	Juvenile myoclonic epilepsy, intractable, w stat epi
Neurologic	G40B19	Juvenile myoclonic epilepsy, intractable, w/o stat epi
Neurologic	G800	Spastic quadriplegic cerebral palsy
Neurologic	G801	Spastic diplegic cerebral palsy
Neurologic	G802	Spastic hemiplegic cerebral palsy
Neurologic	G803	Athetoid cerebral palsy
Neurologic	G804	Ataxic cerebral palsy
Neurologic	G808	Other cerebral palsy
Neurologic	G809	Cerebral palsy, unspecified
Neurologic	I255	Ischemic cardiomyopathy
Neurologic	I256	Silent myocardial ischemia
Neurologic	I2589	Other forms of chronic ischemic heart disease
Neurologic	I259	Chronic ischemic heart disease, unspecified
Neurologic	I6300	Cerebral infarction due to thombos unsp precerebral artery
Neurologic	I63011	Cerebral infarction due to thrombosis of r verteb art
Neurologic	I63012	Cerebral infarction due to thrombosis of l verteb art
Neurologic	I63013	Cerebral infrc due to thrombosis of bilateral verteb art
Neurologic	I63019	Cerebral infarction due to thombos unsp vertebral artery
Neurologic	I6302	Cerebral infarction due to thrombosis of basilar artery
Neurologic	I63031	Cerebral infrc due to thrombosis of right carotid artery
Neurologic	I63032	Cerebral infarction due to thrombosis of left carotid artery
Neurologic	I63033	Cerebral infrc due to thombos of bilateral carotid arteries
Neurologic	I63039	Cerebral infarction due to thrombosis of unsp carotid artery
Neurologic	I6309	Cerebral infarction due to thrombosis of precerebral artery
Neurologic	I6310	Cerebral infarction due to embolism of unsp precerb artery
Neurologic	I63111	Cerebral infarction due to embolism of r verteb art
Neurologic	I63112	Cerebral infarction due to embolism of left vertebral artery
Neurologic	I63113	Cerebral infarction due to embolism of bilateral verteb art
Neurologic	I63119	Cerebral infarction due to embolism of unsp vertebral artery
Neurologic	I6312	Cerebral infarction due to embolism of basilar artery
Neurologic	I63131	Cerebral infarction due to embolism of right carotid artery
Neurologic	I63132	Cerebral infarction due to embolism of left carotid artery
Neurologic	I63133	Cerebral infrc due to embolism of bilateral carotid arteries
Neurologic	I63139	Cerebral infarction due to embolism of unsp carotid artery
Neurologic	I6319	Cerebral infarction due to embolism of precerebral artery
Neurologic	I6320	Cereb infrc due to unsp occls or stenos of unsp precerb art
Neurologic	I63211	Cerebral infrc due to unsp occls or stenosis of r verteb art
Neurologic	I63212	Cerebral infrc due to unsp occls or stenosis of l verteb art
Neurologic	I63213	Cereb infrc due to unsp occls or stenosis of bi verteb art
Neurologic	I63219	Cereb infrc due to unsp occls or stenosis of unsp verteb art
Neurologic	I6322	Cereb infrc due to unsp occls or stenosis of basilar artery
Neurologic	I63231	Cereb infrc due to unsp occls or stenos of right carotid art
Neurologic	I63232	Cereb infrc due to unsp occls or stenos of left carotid art
Neurologic	I63233	Cereb infrc due to unsp occls or stenosis of bi carotid art
Neurologic	I63239	Cereb infrc due to unsp occls or stenos of unsp crtd artery
Neurologic	I6329	Cerebral infrc due to unsp occls or stenosis of precerb art
Neurologic	I6330	Cerebral infarction due to thombos unsp cerebral artery
Neurologic	I63311	Cereb infrc due to thombos of right middle cerebral artery
Neurologic	I63312	Cerebral infrc due to thombos of left middle cerebral artery
Neurologic	I63313	Cerebral infrc due to thombos of bi middle cerebral arteries
Neurologic	I63319	Cerebral infrc due to thombos unsp middle cerebral artery
Neurologic	I63321	Cerebral infrc due to thombos of right ant cerebral artery
Neurologic	I63322	Cerebral infrc due to thombos of left ant cerebral artery
Neurologic	I63323	Cerebral infrc due to thombos of bi ant cerebral arteries
Neurologic	I63329	Cerebral infrc due to thombos unsp anterior cerebral artery
Neurologic	I63331	Cerebral infrc due to thombos of right post cerebral artery
Neurologic	I63332	Cerebral infrc due to thombos of left post cerebral artery
Neurologic	I63333	Cerebral infrc due to thombos of bi post cerebral arteries
Neurologic	I63339	Cerebral infrc due to thombos unsp posterior cerebral artery
Neurologic	I63341	Cerebral infrc due to thrombosis of right cereblr artery
Neurologic	I63342	Cerebral infarction due to thrombosis of left cereblr artery
Neurologic	I63343	Cerebral infrc due to thombos of bilateral cereblr arteries
Neurologic	I63349	Cerebral infarction due to thombos unsp cerebellar artery
Neurologic	I6339	Cerebral infarction due to thrombosis of oth cerebral artery
Neurologic	I6340	Cerebral infarction due to embolism of unsp cerebral artery
Neurologic	I63411	Cereb infrc due to embolism of right middle cerebral artery
Neurologic	I63412	Cereb infrc due to embolism of left middle cerebral artery
Neurologic	I63413	Cerebral infrc due to embolism of bi middle cerebral art
Neurologic	I63419	Cereb infrc due to embolism of unsp middle cerebral artery
Neurologic	I63421	Cerebral infrc due to embolism of right ant cerebral artery
Neurologic	I63422	Cerebral infrc due to embolism of left ant cerebral artery
Neurologic	I63423	Cerebral infrc due to embolism of bi ant cerebral arteries
Neurologic	I63429	Cerebral infrc due to embolism of unsp ant cerebral artery
Neurologic	I63431	Cerebral infrc due to embolism of right post cerebral artery
Neurologic	I63432	Cerebral infrc due to embolism of left post cerebral artery
Neurologic	I63433	Cerebral infrc due to embolism of bi post cerebral arteries
Neurologic	I63439	Cerebral infrc due to embolism of unsp post cerebral artery
Neurologic	I63441	Cerebral infarction due to embolism of right cereblr artery
Neurologic	I63442	Cerebral infarction due to embolism of left cereblr artery
Neurologic	I63443	Cerebral infrc due to embolism of bilateral cereblr arteries
Neurologic	I63449	Cerebral infarction due to embolism of unsp cereblr artery
Neurologic	I6349	Cerebral infarction due to embolism of other cerebral artery
Neurologic	I6350	Cereb infrc due to unsp occls or stenos of unsp cereb artery
Neurologic	I63511	Cereb infrc d/t unsp occls or stenos of right mid cereb art
Neurologic	I63512	Cereb infrc d/t unsp occls or stenos of left mid cereb art
Neurologic	I63513	Cereb infrc d/t unsp occls or stenos of bi middle cereb art
Neurologic	I63519	Cereb infrc d/t unsp occls or stenos of unsp mid cereb art
Neurologic	I63521	Cereb infrc d/t unsp occls or stenos of right ant cereb art
Neurologic	I63522	Cereb infrc d/t unsp occls or stenos of left ant cereb art
Neurologic	I63523	Cereb infrc due to unsp occls or stenos of bi ant cereb art
Neurologic	I63529	Cereb infrc d/t unsp occls or stenos of unsp ant cereb art
Neurologic	I63531	Cereb infrc d/t unsp occls or stenos of right post cereb art
Neurologic	I63532	Cereb infrc d/t unsp occls or stenos of left post cereb art
Neurologic	I63533	Cereb infrc due to unsp occls or stenos of bi post cereb art
Neurologic	I63539	Cereb infrc d/t unsp occls or stenos of unsp post cereb art
Neurologic	I63541	Cereb infrc due to unsp occls or stenos of right cereblr art
Neurologic	I63542	Cereb infrc due to unsp occls or stenos of left cereblr art
Neurologic	I63543	Cereb infrc due to unsp occls or stenosis of bi cereblr art
Neurologic	I63549	Cereb infrc due to unsp occls or stenos of unsp cereblr art
Neurologic	I6359	Cereb infrc due to unsp occls or stenosis of cerebral artery
Neurologic	I636	Cerebral infrc due to cerebral venous thombos, nonpyogenic
Neurologic	I6381	Other cereb infrc due to occls or stenosis of small artery
Neurologic	I6389	Other cerebral infarction
Neurologic	I639	Cerebral infarction, unspecified
Neurologic	I6501	Occlusion and stenosis of right vertebral artery
Neurologic	I6502	Occlusion and stenosis of left vertebral artery
Neurologic	I6503	Occlusion and stenosis of bilateral vertebral arteries
Neurologic	I6509	Occlusion and stenosis of unspecified vertebral artery
Neurologic	I651	Occlusion and stenosis of basilar artery
Neurologic	I6521	Occlusion and stenosis of right carotid artery
Neurologic	I6522	Occlusion and stenosis of left carotid artery
Neurologic	I6523	Occlusion and stenosis of bilateral carotid arteries
Neurologic	I6529	Occlusion and stenosis of unspecified carotid artery
Neurologic	I658	Occlusion and stenosis of other precerebral arteries
Neurologic	I659	Occlusion and stenosis of unspecified precerebral artery
Neurologic	I6601	Occlusion and stenosis of right middle cerebral artery
Neurologic	I6602	Occlusion and stenosis of left middle cerebral artery
Neurologic	I6603	Occlusion and stenosis of bilateral middle cerebral arteries
Neurologic	I6609	Occlusion and stenosis of unspecified middle cerebral artery
Neurologic	I6611	Occlusion and stenosis of right anterior cerebral artery
Neurologic	I6612	Occlusion and stenosis of left anterior cerebral artery
Neurologic	I6613	Occlusion and stenosis of bi anterior cerebral arteries
Neurologic	I6619	Occlusion and stenosis of unsp anterior cerebral artery
Neurologic	I6621	Occlusion and stenosis of right posterior cerebral artery
Neurologic	I6622	Occlusion and stenosis of left posterior cerebral artery
Neurologic	I6623	Occlusion and stenosis of bi posterior cerebral arteries
Neurologic	I6629	Occlusion and stenosis of unsp posterior cerebral artery
Neurologic	I663	Occlusion and stenosis of cerebellar arteries
Neurologic	I668	Occlusion and stenosis of other cerebral arteries
Neurologic	I669	Occlusion and stenosis of unspecified cerebral artery
Neurologic	I672	Cerebral atherosclerosis
Neurologic	I6782	Cerebral ischemia
Neurologic	I6900	Unspecified sequelae of nontraumatic subarachnoid hemorrhage
Neurologic	I69010	Attn and concentration deficit following ntrm subarach hemor
Neurologic	I69011	Memory deficit following ntrm subarachnoid hemorrhage
Neurologic	I69012	Vis def/sptl nglct following ntrm subarachnoid hemorrhage
Neurologic	I69013	Psychomotor deficit following ntrm subarachnoid hemorrhage
Neurologic	I69014	Fntl lb and exec fcn def following ntrm subarach hemorrhage
Neurologic	I69015	Cognitive social or emo def following ntrm subarach hemor
Neurologic	I69018	Other symp and signs w cogn fnctns fol ntrm subarach hemor
Neurologic	I69019	Unsp symp and signs w cogn fnctns fol ntrm subarach hemor
Neurologic	I69020	Aphasia following nontraumatic subarachnoid hemorrhage
Neurologic	I69021	Dysphasia following nontraumatic subarachnoid hemorrhage
Neurologic	I69022	Dysarthria following nontraumatic subarachnoid hemorrhage
Neurologic	I69023	Fluency disorder following ntrm subarachnoid hemorrhage
Neurologic	I69028	Oth speech/lang deficits following ntrm subarach hemorrhage
Neurologic	I69031	Monoplg upr lmb fol ntrm subarach hemor aff right dom side
Neurologic	I69032	Monoplg upr lmb fol ntrm subarach hemor aff left dom side
Neurologic	I69033	Monoplg upr lmb fol ntrm subarach hemor aff r nondom side
Neurologic	I69034	Monoplg upr lmb fol ntrm subarach hemor aff left nondom side
Neurologic	I69039	Monoplg upr lmb following ntrm subarach hemor aff unsp side
Neurologic	I69041	Monoplg low lmb fol ntrm subarach hemor aff right dom side
Neurologic	I69042	Monoplg low lmb fol ntrm subarach hemor aff left dom side
Neurologic	I69043	Monoplg low lmb fol ntrm subarach hemor aff r nondom side
Neurologic	I69044	Monoplg low lmb fol ntrm subarach hemor aff left nondom side
Neurologic	I69049	Monoplg low lmb following ntrm subarach hemor aff unsp side
Neurologic	I69051	Hemiplga fol ntrm subarach hemor aff right dominant side
Neurologic	I69052	Hemiplga fol ntrm subarach hemor aff left dominant side
Neurologic	I69053	Hemiplga following ntrm subarach hemor aff right nondom side
Neurologic	I69054	Hemiplga following ntrm subarach hemor aff left nondom side
Neurologic	I69059	Hemiplga following ntrm subarach hemor affecting unsp side
Neurologic	I69061	Oth parlyt synd fol ntrm subarach hemor aff right dom side
Neurologic	I69062	Oth parlyt synd fol ntrm subarach hemor aff left dom side
Neurologic	I69063	Oth parlyt synd fol ntrm subarach hemor aff r nondom side
Neurologic	I69064	Oth parlyt synd fol ntrm subarach hemor aff left nondom side
Neurologic	I69065	Oth paralytic syndrome following ntrm subarach hemor, bi
Neurologic	I69069	Oth paralytic syndrome fol ntrm subarach hemor aff unsp side
Neurologic	I69090	Apraxia following nontraumatic subarachnoid hemorrhage
Neurologic	I69091	Dysphagia following nontraumatic subarachnoid hemorrhage
Neurologic	I69092	Facial weakness following ntrm subarachnoid hemorrhage
Neurologic	I69093	Ataxia following nontraumatic subarachnoid hemorrhage
Neurologic	I69098	Oth sequelae following nontraumatic subarachnoid hemorrhage
Neurologic	I6910	Unsp sequelae of nontraumatic intracerebral hemorrhage
Neurologic	I69110	Attn and concentration deficit following ntrm intcrbl hemor
Neurologic	I69111	Memory deficit following nontraumatic intcrbl hemorrhage
Neurologic	I69112	Vis def/sptl nglct following nontraumatic intcrbl hemorrhage
Neurologic	I69113	Psychomotor deficit following ntrm intcrbl hemorrhage
Neurologic	I69114	Fntl lb and exec fcn def following ntrm intcrbl hemorrhage
Neurologic	I69115	Cognitive social or emo def following ntrm intcrbl hemor
Neurologic	I69118	Other symp and signs w cogn fnctns fol ntrm intcrbl hemor
Neurologic	I69119	Unsp symptoms and signs w cogn fnctns fol ntrm intcrbl hemor
Neurologic	I69120	Aphasia following nontraumatic intracerebral hemorrhage
Neurologic	I69121	Dysphasia following nontraumatic intracerebral hemorrhage
Neurologic	I69122	Dysarthria following nontraumatic intracerebral hemorrhage
Neurologic	I69123	Fluency disorder following nontraumatic intcrbl hemorrhage
Neurologic	I69128	Oth speech/lang deficits following ntrm intcrbl hemorrhage
Neurologic	I69131	Monoplg upr lmb fol ntrm intcrbl hemor aff right dom side
Neurologic	I69132	Monoplg upr lmb fol ntrm intcrbl hemor aff left dom side
Neurologic	I69133	Monoplg upr lmb fol ntrm intcrbl hemor aff right nondom side
Neurologic	I69134	Monoplg upr lmb fol ntrm intcrbl hemor aff left nondom side
Neurologic	I69139	Monoplg upr lmb following ntrm intcrbl hemor aff unsp side
Neurologic	I69141	Monoplg low lmb fol ntrm intcrbl hemor aff right dom side
Neurologic	I69142	Monoplg low lmb fol ntrm intcrbl hemor aff left dom side
Neurologic	I69143	Monoplg low lmb fol ntrm intcrbl hemor aff right nondom side
Neurologic	I69144	Monoplg low lmb fol ntrm intcrbl hemor aff left nondom side
Neurologic	I69149	Monoplg low lmb following ntrm intcrbl hemor aff unsp side
Neurologic	I69151	Hemiplga fol ntrm intcrbl hemor aff right dominant side
Neurologic	I69152	Hemiplga following ntrm intcrbl hemor aff left dominant side
Neurologic	I69153	Hemiplga following ntrm intcrbl hemor aff right nondom side
Neurologic	I69154	Hemiplga following ntrm intcrbl hemor aff left nondom side
Neurologic	I69159	Hemiplga following ntrm intcrbl hemor affecting unsp side
Neurologic	I69161	Oth parlyt synd fol ntrm intcrbl hemor aff right dom side
Neurologic	I69162	Oth parlyt syndrome fol ntrm intcrbl hemor aff left dom side
Neurologic	I69163	Oth parlyt synd fol ntrm intcrbl hemor aff right nondom side
Neurologic	I69164	Oth parlyt synd fol ntrm intcrbl hemor aff left nondom side
Neurologic	I69165	Oth paralytic syndrome following ntrm intcrbl hemor, bi
Neurologic	I69169	Oth paralytic syndrome fol ntrm intcrbl hemor aff unsp side
Neurologic	I69190	Apraxia following nontraumatic intracerebral hemorrhage
Neurologic	I69191	Dysphagia following nontraumatic intracerebral hemorrhage
Neurologic	I69192	Facial weakness following nontraumatic intcrbl hemorrhage
Neurologic	I69193	Ataxia following nontraumatic intracerebral hemorrhage
Neurologic	I69198	Other sequelae of nontraumatic intracerebral hemorrhage
Neurologic	I6920	Unsp sequelae of other nontraumatic intracranial hemorrhage
Neurologic	I69210	Attn and concentration deficit fol other ntrm intcrn hemor
Neurologic	I69211	Memory deficit following other ntrm intcrn hemorrhage
Neurologic	I69212	Vis def/sptl nglct following other ntrm intcrn hemorrhage
Neurologic	I69213	Psychomotor deficit following other ntrm intcrn hemorrhage
Neurologic	I69214	Fntl lb and exec fcn def following other ntrm intcrn hemor
Neurologic	I69215	Cognitive social or emo def fol other ntrm intcrn hemor
Neurologic	I69218	Oth symp and signs w cogn fnctns fol other ntrm intcrn hemor
Neurologic	I69219	Unsp symp and signs w cogn fnctns fol oth ntrm intcrn hemor
Neurologic	I69220	Aphasia following other nontraumatic intracranial hemorrhage
Neurologic	I69221	Dysphasia following oth nontraumatic intracranial hemorrhage
Neurologic	I69222	Dysarthria following oth nontraumatic intcrn hemorrhage
Neurologic	I69223	Fluency disorder following oth ntrm intcrn hemorrhage
Neurologic	I69228	Oth speech/lang deficits following oth ntrm intcrn hemor
Neurologic	I69231	Monoplg upr lmb fol oth ntrm intcrn hemor aff right dom side
Neurologic	I69232	Monoplg upr lmb fol oth ntrm intcrn hemor aff left dom side
Neurologic	I69233	Monoplg upr lmb fol oth ntrm intcrn hemor aff r nondom side
Neurologic	I69234	Monoplg upr lmb fol oth ntrm intcrn hemor aff l nondom side
Neurologic	I69239	Monoplg upr lmb fol oth ntrm intcrn hemor aff unsp side
Neurologic	I69241	Monoplg low lmb fol oth ntrm intcrn hemor aff right dom side
Neurologic	I69242	Monoplg low lmb fol oth ntrm intcrn hemor aff left dom side
Neurologic	I69243	Monoplg low lmb fol oth ntrm intcrn hemor aff r nondom side
Neurologic	I69244	Monoplg low lmb fol oth ntrm intcrn hemor aff l nondom side
Neurologic	I69249	Monoplg low lmb fol oth ntrm intcrn hemor aff unsp side
Neurologic	I69251	Hemiplga fol oth ntrm intcrn hemor aff right dominant side
Neurologic	I69252	Hemiplga fol oth ntrm intcrn hemor aff left dominant side
Neurologic	I69253	Hemiplga fol oth ntrm intcrn hemor aff right nondom side
Neurologic	I69254	Hemiplga fol oth ntrm intcrn hemor aff left nondom side
Neurologic	I69259	Hemiplga following oth ntrm intcrn hemor affecting unsp side
Neurologic	I69261	Oth parlyt synd fol oth ntrm intcrn hemor aff right dom side
Neurologic	I69262	Oth parlyt synd fol oth ntrm intcrn hemor aff left dom side
Neurologic	I69263	Oth parlyt synd fol oth ntrm intcrn hemor aff r nondom side
Neurologic	I69264	Oth parlyt synd fol oth ntrm intcrn hemor aff l nondom side
Neurologic	I69265	Oth paralytic syndrome following oth ntrm intcrn hemor, bi
Neurologic	I69269	Oth parlyt syndrome fol oth ntrm intcrn hemor aff unsp side
Neurologic	I69290	Apraxia following other nontraumatic intracranial hemorrhage
Neurologic	I69291	Dysphagia following oth nontraumatic intracranial hemorrhage
Neurologic	I69292	Facial weakness following oth nontraumatic intcrn hemorrhage
Neurologic	I69293	Ataxia following other nontraumatic intracranial hemorrhage
Neurologic	I69298	Other sequelae of other nontraumatic intracranial hemorrhage
Neurologic	I6930	Unspecified sequelae of cerebral infarction
Neurologic	I69310	Attention and concentration deficit following cerebral infrc
Neurologic	I69311	Memory deficit following cerebral infarction
Neurologic	I69312	Vis def/sptl nglct following cerebral infarction
Neurologic	I69313	Psychomotor deficit following cerebral infarction
Neurologic	I69314	Frontal lobe and exec fcn def following cerebral infarction
Neurologic	I69315	Cognitive social or emo def following cerebral infarction
Neurologic	I69318	Other symptoms and signs w cogn fnctns fol cerebral infrc
Neurologic	I69319	Unsp symptoms and signs w cogn fnctns fol cerebral infrc
Neurologic	I69320	Aphasia following cerebral infarction
Neurologic	I69321	Dysphasia following cerebral infarction
Neurologic	I69322	Dysarthria following cerebral infarction
Neurologic	I69323	Fluency disorder following cerebral infarction
Neurologic	I69328	Oth speech/lang deficits following cerebral infarction
Neurologic	I69331	Monoplg upr lmb fol cerebral infrc aff right dominant side
Neurologic	I69332	Monoplg upr lmb fol cerebral infrc aff left dominant side
Neurologic	I69333	Monoplg upr lmb fol cerebral infrc aff right nondom side
Neurologic	I69334	Monoplg upr lmb fol cerebral infrc aff left nondom side
Neurologic	I69339	Monoplg upr lmb following cerebral infrc affecting unsp side
Neurologic	I69341	Monoplg low lmb fol cerebral infrc aff right dominant side
Neurologic	I69342	Monoplg low lmb fol cerebral infrc aff left dominant side
Neurologic	I69343	Monoplg low lmb fol cerebral infrc aff right nondom side
Neurologic	I69344	Monoplg low lmb fol cerebral infrc aff left nondom side
Neurologic	I69349	Monoplg low lmb following cerebral infrc affecting unsp side
Neurologic	I69351	Hemiplga following cerebral infrc aff right dominant side
Neurologic	I69352	Hemiplga following cerebral infrc aff left dominant side
Neurologic	I69353	Hemiplga following cerebral infrc aff right nondom side
Neurologic	I69354	Hemiplga following cerebral infrc affecting left nondom side
Neurologic	I69359	Hemiplga following cerebral infarction affecting unsp side
Neurologic	I69361	Oth parlyt syndrome fol cereb infrc aff right dominant side
Neurologic	I69362	Oth parlyt syndrome fol cereb infrc aff left dominant side
Neurologic	I69363	Oth parlyt syndrome fol cerebral infrc aff right nondom side
Neurologic	I69364	Oth parlyt syndrome fol cerebral infrc aff left nondom side
Neurologic	I69365	Oth paralytic syndrome following cerebral infrc, bilateral
Neurologic	I69369	Oth paralytic syndrome fol cerebral infrc aff unsp side
Neurologic	I69390	Apraxia following cerebral infarction
Neurologic	I69391	Dysphagia following cerebral infarction
Neurologic	I69392	Facial weakness following cerebral infarction
Neurologic	I69393	Ataxia following cerebral infarction
Neurologic	I69398	Other sequelae of cerebral infarction
Neurologic	I6980	Unspecified sequelae of other cerebrovascular disease
Neurologic	I69810	Attn and concentration deficit fol other cerebvasc disease
Neurologic	I69811	Memory deficit following other cerebrovascular disease
Neurologic	I69812	Vis def/sptl nglct following other cerebrovascular disease
Neurologic	I69813	Psychomotor deficit following other cerebrovascular disease
Neurologic	I69814	Fntl lb and exec fcn def following other cerebvasc disease
Neurologic	I69815	Cognitive social or emo def fol other cerebvasc disease
Neurologic	I69818	Other symp and signs w cogn fnctns fol other cerebvasc dis
Neurologic	I69819	Unsp symp and signs w cogn fnctns fol other cerebvasc dis
Neurologic	I69820	Aphasia following other cerebrovascular disease
Neurologic	I69821	Dysphasia following other cerebrovascular disease
Neurologic	I69822	Dysarthria following other cerebrovascular disease
Neurologic	I69823	Fluency disorder following other cerebrovascular disease
Neurologic	I69828	Oth speech/lang deficits following oth cerebvasc disease
Neurologic	I69831	Monoplg upr lmb fol oth cerebvasc disease aff right dom side
Neurologic	I69832	Monoplg upr lmb fol oth cerebvasc disease aff left dom side
Neurologic	I69833	Monoplg upr lmb fol oth cerebvasc dis aff right nondom side
Neurologic	I69834	Monoplg upr lmb fol oth cerebvasc dis aff left nondom side
Neurologic	I69839	Monoplg upr lmb fol oth cerebvasc disease aff unsp side
Neurologic	I69841	Monoplg low lmb fol oth cerebvasc disease aff right dom side
Neurologic	I69842	Monoplg low lmb fol oth cerebvasc disease aff left dom side
Neurologic	I69843	Monoplg low lmb fol oth cerebvasc dis aff right nondom side
Neurologic	I69844	Monoplg low lmb fol oth cerebvasc dis aff left nondom side
Neurologic	I69849	Monoplg low lmb fol oth cerebvasc disease aff unsp side
Neurologic	I69851	Hemiplga fol oth cerebvasc disease aff right dominant side
Neurologic	I69852	Hemiplga fol oth cerebvasc disease aff left dominant side
Neurologic	I69853	Hemiplga fol oth cerebvasc disease aff right nondom side
Neurologic	I69854	Hemiplga fol oth cerebvasc disease aff left nondom side
Neurologic	I69859	Hemiplga following oth cerebvasc disease affecting unsp side
Neurologic	I69861	Oth parlyt synd fol oth cerebvasc disease aff right dom side
Neurologic	I69862	Oth parlyt synd fol oth cerebvasc disease aff left dom side
Neurologic	I69863	Oth parlyt synd fol oth cerebvasc dis aff right nondom side
Neurologic	I69864	Oth parlyt synd fol oth cerebvasc dis aff left nondom side
Neurologic	I69865	Oth paralytic syndrome following oth cerebvasc disease, bi
Neurologic	I69869	Oth parlyt syndrome fol oth cerebvasc disease aff unsp side
Neurologic	I69890	Apraxia following other cerebrovascular disease
Neurologic	I69891	Dysphagia following other cerebrovascular disease
Neurologic	I69892	Facial weakness following other cerebrovascular disease
Neurologic	I69893	Ataxia following other cerebrovascular disease
Neurologic	I69898	Other sequelae of other cerebrovascular disease
Neurologic	I6990	Unspecified sequelae of unspecified cerebrovascular disease
Neurologic	I69910	Attn and concentration deficit fol unsp cerebvasc disease
Neurologic	I69911	Memory deficit following unspecified cerebrovascular disease
Neurologic	I69912	Vis def/sptl nglct following unspecified cerebvasc disease
Neurologic	I69913	Psychomotor deficit following unspecified cerebvasc disease
Neurologic	I69914	Fntl lb and exec fcn def following unsp cerebvasc disease
Neurologic	I69915	Cognitive social or emo def following unsp cerebvasc disease
Neurologic	I69918	Other symp and signs w cogn fnctns fol unsp cerebvasc dis
[truncated: 963 more rows]
